# Supplementary material for: Evaluation of TRAP-sequencing technology with a versatile conditional mouse model
Source: Nucleic Acids Res. 2013 Oct 26;42(2):e14. doi: 10.1093/nar/gkt995 (PMC3902954; doi:10.1093/nar/gkt995)
Supplement: Supplementary Data [file supp_gkt995_nar-01722-met-k-2013-File009.xls]

## Sheet: Supplementary Table S1
Supplementary Table S1. Detailed information about the TRAP- and total RNA-sequencing samples. The table shows the experimental setup and the number of reads obtained by RNA sequencing for all brain and kidney TRAP- and total RNA-sequencing samples.
Experiment	Cre Driver	Age	Sample	Method	TrueSeq RNA Sequencing
					Input RNA	Index	Lane	Number of mapped reads
Brain transcriptome 1	Sox2Cre	E14.5	Brain 11 (2 brains)	total RNA	960 ng	idx6	RS176	54419150
Brain transcriptome 2	Sox2Cre	E14.5	Brain 13 (2 brains)	total RNA	502 ng	idx7	RS177	70068911
Brain transcriptome 3	Sox2Cre	E14.5	Brain 14 (2 brains)	total RNA	621 ng	idx12	RS177	64044557
Brain translatome 1	Sox2Cre	E14.5	Brain 11 (2 brains)	TRAP	684 ng	idx2	RS176	49813067
Brain translatome 2	Sox2Cre	E14.5	Brain 13 (2 brains)	TRAP	648 ng	idx4	RS176	33298091
Brain translatome 3	Sox2Cre	E14.5	Brain 14 (2 brains)	TRAP	594 ng	idx5	RS176	33727863
Brain EC 1	Cdh5CreERT2	E14.5	Brain 1 (2 brains)	TRAP	216 ng	idx2	RS148	68002637
Brain EC 2	Cdh5CreERT2	E14.5	Brain 2 (2 brains)	TRAP	270 ng	idx4	RS148	58600577
Brain EC 3	Cdh5CreERT2	E14.5	Brain 3 (2 brains)	TRAP	266 ng	idx5	RS148	62928187
Brain Emx1-lineage 1	Emx1Cre	E14.5	Brain 16 (2 brains)	TRAP	1050 ng	idx2	RS194	86464218
Brain Emx1-lineage 2	Emx1Cre	E14.5	Brain 17 (2 brains)	TRAP	1050 ng	idx4	RS194	34491203
Brain Emx1-lineage 2	Emx1Cre	E14.5	Brain 18 (2 brains)	TRAP	1050 ng	idx5	RS194	57543344
Kidney transcriptome 1	Sox2Cre	E14.5	Kidney 11 (4 kidneys)	total RNA	342 ng	idx6	RS178	63733534
Kidney transcriptome 2	Sox2Cre	E14.5	Kidney 12 (4 kidneys)	total RNA	266 ng	idx7	RS178	50680084
Kidney transcriptome 3	Sox2Cre	E14.5	Kidney 13 (4 kidneys)	total RNA	95 ng	idx12	RS178	38530818
Kidney translatome 1	Sox2Cre	E14.5	Kidney 11 (4 kidneys)	TRAP	95 ng	idx2	RS177	26968803
Kidney translatome 2	Sox2Cre	E14.5	Kidney 12 (4 kidneys)	TRAP	114 ng	idx4	RS177	25975148
Kidney translatome 3	Sox2Cre	E14.5	Kidney 13 (4 kidneys)	TRAP	171 ng	idx5	RS178	23919565
Kidney EC 1	Cdh5CreERT2	E14.5	Kidney 1 (6 kidneys)	TRAP	162 ng	idx2	RS149	49676949
Kidney EC 2	Cdh5CreERT2	E14.5	Kidney 2 (6 kidneys)	TRAP	180 ng	idx4	RS149	36516361
Kidney EC 3	Cdh5CreERT2	E14.5	Kidney 3 (6 kidneys)	TRAP	87 ng	idx5	RS149	45508655

## Sheet: Supplementary Table S2
Supplementary Table S2. Top 25 highest expressed transcripts enriched in the Emx1 cell lineage versus the brain translatome. List of the 25 highest expressed transcripts exhibiting at least twofold higher expression levels (adjusted p-value < 0.001) in Emx1 versus the brain translatome. Note that the fold changes were calculated from read counts (not RPKM values) using DESeq8. FC - fold change, A…
RefSeq		Emx1 vs Translatome		Emx1 vs Transcriptome		Expression value (RPKM)			Eurexpress (http://www.eurexpress.org)
Gene name	Accession number	FC (log2)	Adj p-value	FC (log2)	Adj p-value	Emx1	Translatome	Transcriptome	Gene name	Accession number	Link
Neurod6	NM_009717	1.19976	2.0568e-49	1.50856	1.18575e-76	483.127	216.518	187.837	same as refseq	same as refseq	http://www.eurexpress.org/ee/databases/assay.jsp?assayID=euxassay_017889&image=01
Neurod2	NM_010895	1.07202	1.59812e-70	1.33331	1.02877e-125	250.068	122.457	109.799	same as refseq	same as refseq	http://www.eurexpress.org/ee/databases/assay.jsp?assayID=euxassay_013855&image=01
Tbr1	NM_009322	1.11839	1.62232e-76	1.41918	1.21876e-141	182.336	86.4627	75.4468	same as refseq	same as refseq	http://www.eurexpress.org/ee/databases/assay.jsp?assayID=euxassay_017973&image=01
Eomes	NM_010136	1.14854	5.72812e-77	1.06525	1.47863e-78	112.564	52.2754	59.5205	same as refseq	AB031037	http://www.eurexpress.org/ee/databases/assay.jsp?assayID=euxassay_018060&image=01
	NM_001164789
Aldoc	NM_009657	1.06709	1.46268e-58	0.89079	7.11198e-50	108.223	53.1875	64.5856	same as refseq	same as refseq	http://www.eurexpress.org/ee/databases/assay.jsp?assayID=euxassay_011944&image=01
										XM_126120	http://www.eurexpress.org/ee/databases/assay.jsp?assayID=euxassay_018473&image=01
Bhlhe22	NM_021560	1.09721	6.94795e-53	1.58029	2.99574e-159	88.8076	42.7219	32.8456	Bhlhe5 (alias Bhlhe22)	same as refseq	http://www.eurexpress.org/ee/databases/assay.jsp?assayID=euxassay_018082&image=01
Tiam2	NM_011878	1.1281	3.55177e-68	1.35088	7.22563e-125	85.5935	39.8714	37.0045	same as refseq	same as refseq	http://www.eurexpress.org/ee/databases/assay.jsp?assayID=euxassay_017276&image=01
	NM_001122998										http://www.eurexpress.org/ee/databases/assay.jsp?assayID=euxassay_017138&image=01
AA465934	NR_028363	3.11179	0.000110249	3.32063	5.99376e-06	81.2118	9.68166	8.99569	not available	not available	not available
Snhg6	NR_024067	1.07948	6.60121e-06	1.94594	2.79827e-14	78.5455	38.2742	22.5531	not available	not available	not available
Dpy19l1	NM_172920	1.08037	1.74898e-28	1.22136	2.54772e-36	76.8667	37.4086	36.4536	not available	not available	not available
Sla	NM_009192	1.69755	3.9525e-15	2.52575	5.67084e-28	54.8686	17.3179	10.4907	same as refseq	AJ131777	http://www.eurexpress.org/ee/databases/assay.jsp?assayID=euxassay_018353&image=01
	NM_001029841
Rtn4rl2	NM_199223	1.00407	5.01534e-40	1.85265	1.68923e-140	47.8299	24.5477	14.6497	same as refseq	same as refseq	http://www.eurexpress.org/ee/databases/assay.jsp?assayID=euxassay_013217&image=01
Fam210b	NM_025912	1.16376	4.25996e-35	1.55389	1.33996e-69	47.4542	21.7991	17.8766	2010011I20Rik	same as refseq	http://www.eurexpress.org/ee/databases/assay.jsp?assayID=euxassay_004003&image=01
Neurod1	NM_010894	1.10743	6.85229e-59	0.816811	1.47571e-38	45.0688	21.5285	28.3037	same as refseq	XM_130329	http://www.eurexpress.org/ee/databases/assay.jsp?assayID=euxassay_019467&image=01
Cdon	NM_021339	1.04828	7.94138e-62	0.550856	1.37541e-10	40.4895	20.1609	30.5958	not available	not available	not available
Ndrg1	NM_008681	1.20774	5.62582e-25	1.45166	3.70297e-34	38.0708	16.9689	15.3993	same as refseq	NM_010884	http://www.eurexpress.org/ee/databases/assay.jsp?assayID=euxassay_004423&image=01
Tma7	NM_183250	1.35902	6.71201e-10	2.64003	1.05649e-25	36.8834	14.8118	6.5424	1110017O22Rik	same as refseq	http://www.eurexpress.org/ee/databases/assay.jsp?assayID=euxassay_000671&image=01
Ppp1r1b	NM_144828	1.00391	8.52144e-39	1.84061	1.44558e-129	36.2754	18.6155	11.2037	same as refseq	same as refseq	http://www.eurexpress.org/ee/databases/assay.jsp?assayID=euxassay_000095&image=01
Hmgn2	NM_016957	3.65898	3.56733e-267	3.36755	2.33075e-303	34.8142	2.83968	3.73153	same as refseq	same as refseq	http://www.eurexpress.org/ee/databases/assay.jsp?assayID=euxassay_007442&image=01
2610035D17Rik	NR_015556	1.35374	2.62169e-39	1.93473	3.76812e-153	32.0557	12.9247	9.28085	not available	not available	not available
Nxph3	NM_130858	1.17549	1.87472e-37	2.30349	1.75406e-84	27.4088	12.4931	6.13837	same as refseq	same as refseq	http://www.eurexpress.org/ee/databases/assay.jsp?assayID=euxassay_002200&image=01
Hopx	NM_175606	1.31625	9.79818e-42	2.30621	1.10039e-128	24.8478	10.3009	5.67277	Hod (alias Hopx)	same as refseq	http://www.eurexpress.org/ee/databases/assay.jsp?assayID=euxassay_010529&image=01
	NM_001159901
	NM_001159900
Satb2	NM_139146	1.07942	1.92318e-23	0.982672	1.91566e-54	23.2813	11.3332	13.0297	same as refseq	same as refseq	http://www.eurexpress.org/ee/databases/assay.jsp?assayID=euxassay_005801&image=01
											http://www.eurexpress.org/ee/databases/assay.jsp?assayID=euxassay_018949&image=01
Tfap2c	NM_009335	1.04545	3.81324e-40	0.800719	1.05368e-30	23.0605	11.3984	14.5285	Tcfap2c (alias Tfap2c)	same as refseq	http://www.eurexpress.org/ee/databases/assay.jsp?assayID=euxassay_007830&image=01
	NM_001159696
Rasl11b	NM_026878	1.04584	8.46757e-33	1.39796	2.30531e-68	20.2827	10.1181	8.51809	same as refseq	same as refseq	http://www.eurexpress.org/ee/databases/assay.jsp?assayID=euxassay_009650&image=01

## Sheet: Supplementary Table S3
Supplementary Table S3. Top 25 highest expressed transcripts enriched in the Emx1 cell lineage versus the brain transcriptome. List of the 25 highest expressed transcripts exhibiting at least twofold higher expression levels (adjusted p-value < 0.001) in Emx1 versus the brain transcriptome. Note that the fold changes were calculated from read counts (not RPKM values) using DESeq8. FC - fold chang…
RefSeq		Emx1 vs Transcriptome		Emx1 vs Translatome		Expression value (RPKM)			Eurexpress (http://www.eurexpress.org)
Gene name	Accession number	FC (log2)	Adj p-value	FC (log2)	Adj p-value	Emx1	Transcriptome	Translatome	Gene name	Accession number	Link
Tmsb4x	NM_021278	1.62564	1.02115e-41	0.0442047	0.768852	5346.5	1916.53	5340.21	same as refseq	same as refseq	http://www.eurexpress.org/ee/databases/assay.jsp?assayID=euxassay_003553&image=01
Ptms	NM_026988	1.15277	1.00085e-33	0.040299	0.857668	1723.91	857.702	1726.71	same as refseq	same as refseq	http://www.eurexpress.org/ee/databases/assay.jsp?assayID=euxassay_010419&image=01
Sepw1	NM_009156	1.42449	6.66739e-42	-0.350322	2.35722e-05	930.35	383.379	1221.47	same as refseq	same as refseq	http://www.eurexpress.org/ee/databases/assay.jsp?assayID=euxassay_001686&image=01
											http://www.eurexpress.org/ee/databases/assay.jsp?assayID=euxassay_007843&image=01
Nsg2	NM_008741	1.03123	2.30851e-33	0.201165	0.00581144	861.974	466.513	771.862	same as refseq	same as refseq	http://www.eurexpress.org/ee/databases/assay.jsp?assayID=euxassay_000024&image=01
Dbi	NM_007830	1.8372	4.93138e-68	0.666686	8.89402e-18	647.293	201.48	419.154	same as refseq	same as refseq	http://www.eurexpress.org/ee/databases/assay.jsp?assayID=euxassay_007772&image=01
	NM_001037999
Atpif1	NM_007512	1.55272	3.80114e-156	-0.0633946	0.530498	617.687	232.933	664.811	same as refseq	same as refseq	http://www.eurexpress.org/ee/databases/assay.jsp?assayID=euxassay_010603&image=01
Hn1	NM_008258	1.00097	1.27492e-70	0.240903	0.000230783	616.406	340.709	537.025	same as refseq	same as refseq	http://www.eurexpress.org/ee/databases/assay.jsp?assayID=euxassay_000331&image=01
Cox4i1	NM_009941	1.14181	6.29093e-86	-0.181146	0.00873219	599.269	300.435	699.517	same as refseq	same as refseq	http://www.eurexpress.org/ee/databases/assay.jsp?assayID=euxassay_011050&image=01
Atp5g3	NM_175015	1.23822	2.05195e-101	0.0198291	0.817654	572.243	268.359	581.039	same as refseq	same as refseq	http://www.eurexpress.org/ee/databases/assay.jsp?assayID=euxassay_007728&image=01
Hint1	NM_008248	1.35233	9.94296e-118	0.0116439	1	554.235	240.159	566.146	same as refseq	same as refseq	http://www.eurexpress.org/ee/databases/assay.jsp?assayID=euxassay_008642&image=01
Rps11	NM_013725	1.02579	1.43544e-68	-0.0584832	0.335319	547.363	297.417	587.043	same as refseq	same as refseq	http://www.eurexpress.org/ee/databases/assay.jsp?assayID=euxassay_006647&image=01
Cox6b1	NM_025628	1.61822	1.04024e-162	-0.0191682	0.84272	543.365	195.784	567.013	same as refseq	same as refseq	http://www.eurexpress.org/ee/databases/assay.jsp?assayID=euxassay_010415&image=01
Rps14	NM_020600	1.0717	4.86065e-43	-0.12611	0.131899	543.279	285.944	610.579	same as refseq	same as refseq	http://www.eurexpress.org/ee/databases/assay.jsp?assayID=euxassay_009267&image=01
Atp5e	NM_025983	1.49331	1.39286e-122	-0.122738	0.0482605	541.279	212.674	606.975	same as refseq	same as refseq	http://www.eurexpress.org/ee/databases/assay.jsp?assayID=euxassay_008732&image=01
Rps3	NM_012052	1.18059	4.16102e-40	0.147139	0.195414	537.226	262.191	499.597	same as refseq	same as refseq	http://www.eurexpress.org/ee/databases/assay.jsp?assayID=euxassay_001584&image=01
Shfm1	NM_009169	1.65586	3.40995e-169	0.0614527	0.741132	533.064	187.181	526.166	same as refseq	same as refseq	http://www.eurexpress.org/ee/databases/assay.jsp?assayID=euxassay_018266&image=01
Calm2	NM_007589	1.18658	1.75581e-99	0.175129	0.0107351	531.228	258.192	484.5	same as refseq	same as refseq	http://www.eurexpress.org/ee/databases/assay.jsp?assayID=euxassay_005949&image=01
Tmsb10	NM_001190327	1.25159	1.13536e-34	-0.37393	0.000134343	488.114	218.766	655.709	same as refseq	same as refseq	http://www.eurexpress.org/ee/databases/assay.jsp?assayID=euxassay_000954&image=01
	NM_025284
	NM_001039392
Igfbpl1	NM_018741	1.30374	2.40701e-119	0.509026	1.2338e-16	483.967	216.869	350.118	same as refseq	same as refseq	http://www.eurexpress.org/ee/databases/assay.jsp?assayID=euxassay_007165&image=01
										AB006141	http://www.eurexpress.org/ee/databases/assay.jsp?assayID=euxassay_018021&image=01
Neurod6	NM_009717	1.50856	1.18575e-76	1.19976	2.0568e-49	483.127	187.837	216.518	same as refseq	same as refseq	http://www.eurexpress.org/ee/databases/assay.jsp?assayID=euxassay_017889&image=01
Cox6a1	NM_007748	1.27476	1.14153e-101	-0.264729	4.97758e-05	464.075	212.18	574.143	same as refseq	same as refseq	http://www.eurexpress.org/ee/databases/assay.jsp?assayID=euxassay_008773&image=01
Eif5a	NM_181582	1.12149	1.05583e-85	0.160139	0.0417777	452.654	223.791	402.421	same as refseq	same as refseq	http://www.eurexpress.org/ee/databases/assay.jsp?assayID=euxassay_011976&image=01
	NM_001166594
	NM_001166591
	NM_001166595
	NM_001166589
	NM_001166596
	NM_001166593
	NM_001166590
	NM_001166592
Ndufa4	NM_010886	1.6631	3.66258e-164	0.188323	0.0176167	436.929	152.612	394.887	same as refseq	same as refseq	http://www.eurexpress.org/ee/databases/assay.jsp?assayID=euxassay_003412&image=01
Dynlrb1	NM_025947	1.29942	4.9116e-99	-0.0901212	0.271533	435.815	195.871	477.762	Dncl2a (alias Dynlrb1)	same as refseq	http://www.eurexpress.org/ee/databases/assay.jsp?assayID=euxassay_002535&image=01
2010107E04Rik	NM_027360	1.74086	5.13714e-171	0.00686152	1	435.635	144.185	446.604	same as refseq	same as refseq	http://www.eurexpress.org/ee/databases/assay.jsp?assayID=euxassay_007816&image=01

## Sheet: Supplementary Table S4
Supplementary Table S4. DAVID analysis to determine GO term enrichment for genes determined to be expressed in brain endothelial cells by comparing translated RNAs from E14.5 brain endothelial cells with translated RNAs from whole brains. Only RNAs with a padj < 0.001, fold change > 4, and RPKM (average in translated RNA from whole brain samples) >1 were included in the analysis.
Category	Term	P-value	Fold Enrichment	%	FDR	Count
GOTERM_BP_FAT	GO:0001944~vasculature development	2.1387e-18	4.42921	6.09453	3.76615e-15	49
GOTERM_BP_FAT	GO:0001568~blood vessel development	4.14974e-18	4.44866	5.97015	7.30748e-15	48
GOTERM_BP_FAT	GO:0048514~blood vessel morphogenesis	3.9136e-16	4.6662	5.0995	7.77156e-13	41
GOTERM_BP_FAT	GO:0007155~cell adhesion	2.02238e-15	2.87396	8.70647	3.51941e-12	70
GOTERM_BP_FAT	GO:0022610~biological adhesion	2.02238e-15	2.87396	8.70647	3.51941e-12	70
GOTERM_BP_FAT	GO:0001525~angiogenesis	1.69939e-14	5.36556	3.9801	2.99094e-11	32
GOTERM_BP_FAT	GO:0042127~regulation of cell proliferation	2.28078e-11	2.59432	7.46269	4.01633e-08	60
GOTERM_BP_FAT	GO:0051270~regulation of cell motion	5.16728e-10	5.05201	2.8607	9.09932e-07	23
GOTERM_BP_FAT	GO:0030334~regulation of cell migration	8.98549e-10	5.42672	2.61194	1.5823e-06	21
GOTERM_BP_FAT	GO:0040012~regulation of locomotion	5.53681e-09	4.69161	2.73632	9.75004e-06	22
GOTERM_BP_FAT	GO:0030029~actin filament-based process	3.93947e-08	3.63756	3.23383	6.9372e-05	26
GOTERM_BP_FAT	GO:0035295~tube development	7.15546e-08	2.89465	4.22886	0.000126004	34
GOTERM_BP_FAT	GO:0030036~actin cytoskeleton organization	2.46231e-07	3.53803	2.98507	0.0004336	24
GOTERM_BP_FAT	GO:0007167~enzyme linked receptor protein signaling pathway	2.74131e-07	2.7879	4.10448	0.00048273	33
GOTERM_BP_FAT	GO:0043062~extracellular structure organization	3.26824e-07	3.60858	2.8607	0.000575519	23
GOTERM_BP_FAT	GO:0016477~cell migration	3.77066e-07	2.9287	3.73134	0.000663993	30
GOTERM_BP_FAT	GO:0030155~regulation of cell adhesion	5.03735e-07	4.39306	2.23881	0.000887048	18
GOTERM_BP_FAT	GO:0035239~tube morphogenesis	5.25731e-07	3.28822	3.10945	0.000925782	25
GOTERM_BP_FAT	GO:0030198~extracellular matrix organization	8.18949e-07	4.25134	2.23881	0.00144212	18
GOTERM_BP_FAT	GO:0007010~cytoskeleton organization	1.03814e-06	2.53724	4.35323	0.0018281	35
GOTERM_BP_FAT	GO:0048660~regulation of smooth muscle cell proliferation	1.34467e-06	9.88438	1.1194	0.00236787	9
GOTERM_BP_FAT	GO:0048661~positive regulation of smooth muscle cell proliferation	1.80671e-06	11.7148	0.995025	0.00318148	8
GOTERM_BP_FAT	GO:0060429~epithelium development	2.33965e-06	2.62905	3.85572	0.00411993	31
GOTERM_BP_FAT	GO:0040013~negative regulation of locomotion	3.43725e-06	7.57423	1.24378	0.00605265	10
GOTERM_BP_FAT	GO:0031589~cell-substrate adhesion	4.1203e-06	5.28794	1.61692	0.00725539	13
GOTERM_BP_FAT	GO:0051271~negative regulation of cell motion	4.71402e-06	7.32176	1.24378	0.00830082	10
GOTERM_BP_FAT	GO:0006928~cell motion	5.57226e-06	2.31891	4.47761	0.00981201	36
GOTERM_BP_FAT	GO:0048729~tissue morphogenesis	5.81053e-06	2.67403	3.48259	0.0102315	28
GOTERM_BP_FAT	GO:0042060~wound healing	6.93597e-06	3.66088	2.23881	0.0122132	18
GOTERM_BP_FAT	GO:0048870~cell motility	9.79769e-06	2.49605	3.73134	0.0172518	30
GOTERM_BP_FAT	GO:0051674~localization of cell	9.79769e-06	2.49605	3.73134	0.0172518	30
GOTERM_BP_FAT	GO:0034329~cell junction assembly	1.20619e-05	9.24854	0.995025	0.0212383	8
GOTERM_BP_FAT	GO:0030336~negative regulation of cell migration	1.30874e-05	7.60337	1.1194	0.0230437	9
GOTERM_BP_FAT	GO:0008360~regulation of cell shape	1.71263e-05	5.61902	1.36816	0.0301542	11
GOTERM_BP_FAT	GO:0007044~cell-substrate junction assembly	1.88578e-05	10.9826	0.870647	0.0332024	7
GOTERM_BP_FAT	GO:0002009~morphogenesis of an epithelium	2.67333e-05	2.85939	2.73632	0.0470655	22
GOTERM_BP_FAT	GO:0007242~intracellular signaling cascade	2.93977e-05	1.67999	8.33333	0.0517552	67
GOTERM_BP_FAT	GO:0009611~response to wounding	3.0464e-05	2.2372	4.10448	0.053632	33
GOTERM_BP_FAT	GO:0043009~chordate embryonic development	3.32833e-05	2.0815	4.72637	0.0585939	38
GOTERM_BP_FAT	GO:0001763~morphogenesis of a branching structure	3.58059e-05	3.24078	2.23881	0.0630337	18
GOTERM_BP_FAT	GO:0009792~embryonic development ending in birth or egg hatching	4.12035e-05	2.06094	4.72637	0.0725324	38
GOTERM_BP_FAT	GO:0048754~branching morphogenesis of a tube	5.76359e-05	3.62065	1.86567	0.101445	15
GOTERM_BP_FAT	GO:0001570~vasculogenesis	5.99657e-05	5.49132	1.24378	0.105544	10
GOTERM_BP_FAT	GO:0008284~positive regulation of cell proliferation	6.96301e-05	2.32965	3.48259	0.122544	28
GOTERM_BP_FAT	GO:0051251~positive regulation of lymphocyte activation	7.66611e-05	3.75017	1.74129	0.13491	14
GOTERM_BP_FAT	GO:0008285~negative regulation of cell proliferation	9.73386e-05	2.48664	2.98507	0.17127	24
GOTERM_BP_FAT	GO:0007507~heart development	0.000104581	2.47496	2.98507	0.184003	24
GOTERM_BP_FAT	GO:0002696~positive regulation of leukocyte activation	0.00011207	3.61781	1.74129	0.197166	14
GOTERM_BP_FAT	GO:0007178~transmembrane receptor protein serine/threonine kinase signaling pathway	0.000131314	3.80731	1.61692	0.230985	13
GOTERM_BP_FAT	GO:0045765~regulation of angiogenesis	0.000132176	4.99211	1.24378	0.2325	10
GOTERM_BP_FAT	GO:0050867~positive regulation of cell activation	0.000142844	3.53464	1.74129	0.251242	14
GOTERM_BP_FAT	GO:0022604~regulation of cell morphogenesis	0.000180629	3.45521	1.74129	0.317601	14
GOTERM_BP_FAT	GO:0051493~regulation of cytoskeleton organization	0.000202539	3.41682	1.74129	0.356062	14
GOTERM_BP_FAT	GO:0001701~in utero embryonic development	0.00020674	2.26626	3.23383	0.363434	26
GOTERM_BP_FAT	GO:0048771~tissue remodeling	0.000224983	4.67346	1.24378	0.395444	10
GOTERM_BP_FAT	GO:0007160~cell-matrix adhesion	0.000224983	4.67346	1.24378	0.395444	10
GOTERM_BP_FAT	GO:0048010~vascular endothelial growth factor receptor signaling pathway	0.000270894	9.41369	0.746269	0.475959	6
GOTERM_BP_FAT	GO:0045596~negative regulation of cell differentiation	0.000283791	2.56904	2.48756	0.498565	20
GOTERM_BP_FAT	GO:0034330~cell junction organization	0.000315016	5.85741	0.995025	0.553278	8
GOTERM_BP_FAT	GO:0051094~positive regulation of developmental process	0.000424664	2.35725	2.73632	0.745181	22
GOTERM_BP_FAT	GO:0001890~placenta development	0.000437593	3.3594	1.61692	0.767785	13
GOTERM_BP_FAT	GO:0016337~cell-cell adhesion	0.000465271	2.28598	2.8607	0.816161	23
GOTERM_BP_FAT	GO:0050871~positive regulation of B cell activation	0.000481278	5.49132	0.995025	0.844127	8
GOTERM_BP_FAT	GO:0007517~muscle organ development	0.000546732	2.5141	2.36318	0.958409	19
GOTERM_BP_FAT	GO:0060537~muscle tissue development	0.000637856	2.76728	1.99005	1.1173	16
GOTERM_BP_FAT	GO:0002684~positive regulation of immune system process	0.000666233	2.40058	2.48756	1.16673	20
GOTERM_BP_FAT	GO:0016331~morphogenesis of embryonic epithelium	0.000678038	3.42316	1.49254	1.18729	12
GOTERM_BP_FAT	GO:0046638~positive regulation of alpha-beta T cell differentiation	0.000747417	7.75245	0.746269	1.30803	6
GOTERM_BP_FAT	GO:0051056~regulation of small GTPase mediated signal transduction	0.000749399	2.25811	2.73632	1.31147	22
GOTERM_BP_FAT	GO:0051249~regulation of lymphocyte activation	0.000752205	2.72438	1.99005	1.31635	16
GOTERM_BP_FAT	GO:0035023~regulation of Rho protein signal transduction	0.000757697	3.37927	1.49254	1.3259	12
GOTERM_BP_FAT	GO:0007179~transforming growth factor beta receptor signaling pathway	0.000842612	4.39306	1.1194	1.47346	9
GOTERM_BP_FAT	GO:0006793~phosphorus metabolic process	0.000862701	1.54986	7.21393	1.50834	58
GOTERM_BP_FAT	GO:0006796~phosphate metabolic process	0.000862701	1.54986	7.21393	1.50834	58
GOTERM_BP_FAT	GO:0010811~positive regulation of cell-substrate adhesion	0.000906602	5.91373	0.870647	1.58452	7
GOTERM_BP_FAT	GO:0000902~cell morphogenesis	0.000908039	2.01722	3.35821	1.58701	27
GOTERM_BP_FAT	GO:0010647~positive regulation of cell communication	0.00101961	2.3848	2.36318	1.78036	19
GOTERM_BP_FAT	GO:0014706~striated muscle tissue development	0.00107997	2.74566	1.86567	1.88481	15
GOTERM_BP_FAT	GO:0051173~positive regulation of nitrogen compound metabolic process	0.00108957	1.7306	4.85075	1.90142	39
GOTERM_BP_FAT	GO:0044087~regulation of cellular component biogenesis	0.00115812	3.21443	1.49254	2.01989	12
GOTERM_BP_FAT	GO:0060562~epithelial tube morphogenesis	0.00120461	2.84735	1.74129	2.10017	14
GOTERM_BP_FAT	GO:0045935~positive regulation of nucleobase, nucleoside, nucleotide and nucleic acid metabolic process	0.0012179	1.7353	4.72637	2.12311	38
GOTERM_BP_FAT	GO:0006468~protein amino acid phosphorylation	0.00138879	1.63108	5.59701	2.41759	45
GOTERM_BP_FAT	GO:0002694~regulation of leukocyte activation	0.0013994	2.56529	1.99005	2.43585	16
GOTERM_BP_FAT	GO:0044093~positive regulation of molecular function	0.00141075	1.98989	3.23383	2.45537	26
GOTERM_BP_FAT	GO:0051260~protein homooligomerization	0.00150319	4.03444	1.1194	2.61426	9
GOTERM_BP_FAT	GO:0050865~regulation of cell activation	0.00161956	2.52838	1.99005	2.81392	16
GOTERM_BP_FAT	GO:0046637~regulation of alpha-beta T cell differentiation	0.00167228	6.58958	0.746269	2.90426	6
GOTERM_BP_FAT	GO:0048568~embryonic organ development	0.00167867	2.11946	2.73632	2.91521	22
GOTERM_BP_FAT	GO:0007169~transmembrane receptor protein tyrosine kinase signaling pathway	0.00169789	2.28055	2.36318	2.94812	19
GOTERM_BP_FAT	GO:0045637~regulation of myeloid cell differentiation	0.00171973	3.95375	1.1194	2.98549	9
GOTERM_BP_FAT	GO:0045944~positive regulation of transcription from RNA polymerase II promoter	0.00174712	1.87351	3.60697	3.03236	29
GOTERM_BP_FAT	GO:0045785~positive regulation of cell adhesion	0.00194603	4.39306	0.995025	3.37203	8
GOTERM_BP_FAT	GO:0042981~regulation of apoptosis	0.00210777	1.65463	4.97512	3.64741	40
GOTERM_BP_FAT	GO:0032989~cellular component morphogenesis	0.00220524	1.86939	3.48259	3.81301	28
GOTERM_BP_FAT	GO:0009967~positive regulation of signal transduction	0.00238181	2.34849	2.11443	4.1123	17
GOTERM_BP_FAT	GO:0046634~regulation of alpha-beta T cell activation	0.00239057	4.9599	0.870647	4.12712	7
GOTERM_BP_FAT	GO:0001974~blood vessel remodeling	0.00263461	5.99053	0.746269	4.53928	6
GOTERM_BP_FAT	GO:0043067~regulation of programmed cell death	0.00263902	1.63311	4.97512	4.54671	40
GOTERM_BP_FAT	GO:0009891~positive regulation of biosynthetic process	0.00279689	1.64108	4.85075	4.81242	39
GOTERM_BP_FAT	GO:0045621~positive regulation of lymphocyte differentiation	0.00283117	4.8049	0.870647	4.87003	7
GOTERM_BP_FAT	GO:0051259~protein oligomerization	0.00284255	3.32807	1.24378	4.88915	10
GOTERM_BP_FAT	GO:0010941~regulation of cell death	0.00293295	1.62405	4.97512	5.04088	40
GOTERM_BP_FAT	GO:0046635~positive regulation of alpha-beta T cell activation	0.00324242	5.73007	0.746269	5.55855	6
GOTERM_BP_FAT	GO:0010628~positive regulation of gene expression	0.00346984	1.67491	4.35323	5.93727	35
GOTERM_BP_FAT	GO:0022612~gland morphogenesis	0.00357043	2.98294	1.36816	6.10433	11
GOTERM_BP_FAT	GO:0007243~protein kinase cascade	0.00358122	2.03203	2.61194	6.12223	21
GOTERM_BP_FAT	GO:0032956~regulation of actin cytoskeleton organization	0.00358596	3.53013	1.1194	6.1301	9
GOTERM_BP_FAT	GO:0043085~positive regulation of catalytic activity	0.00379074	1.98048	2.73632	6.46925	22
GOTERM_BP_FAT	GO:0001569~patterning of blood vessels	0.00394498	5.49132	0.746269	6.72392	6
GOTERM_BP_FAT	GO:0032970~regulation of actin filament-based process	0.00400948	3.4682	1.1194	6.83023	9
GOTERM_BP_FAT	GO:0045941~positive regulation of transcription	0.00418304	1.67074	4.22886	7.11571	34
GOTERM_BP_FAT	GO:0048598~embryonic morphogenesis	0.00424926	1.78269	3.48259	7.22442	28
GOTERM_BP_FAT	GO:0032231~regulation of actin filament bundle formation	0.00440527	10.9826	0.497512	7.48006	4
GOTERM_BP_FAT	GO:0051492~regulation of stress fiber formation	0.00440527	10.9826	0.497512	7.48006	4
GOTERM_BP_FAT	GO:0046578~regulation of Ras protein signal transduction	0.00463159	2.19653	2.11443	7.84971	17
GOTERM_BP_FAT	GO:0045639~positive regulation of myeloid cell differentiation	0.00475	5.27167	0.746269	8.04257	6
GOTERM_BP_FAT	GO:0045860~positive regulation of protein kinase activity	0.00485123	2.54954	1.61692	8.20712	13
GOTERM_BP_FAT	GO:0035050~embryonic heart tube development	0.00496271	6.86415	0.621891	8.38805	5
GOTERM_BP_FAT	GO:0001892~embryonic placenta development	0.00497132	3.35064	1.1194	8.402	9
GOTERM_BP_FAT	GO:0033043~regulation of organelle organization	0.00520904	2.32028	1.86567	8.78659	15
GOTERM_BP_FAT	GO:0035272~exocrine system development	0.00521926	4.27103	0.870647	8.80309	7
GOTERM_BP_FAT	GO:0045859~regulation of protein kinase activity	0.00548107	2.15844	2.11443	9.22482	17
GOTERM_BP_FAT	GO:0050864~regulation of B cell activation	0.00562138	3.66088	0.995025	9.45008	8
GOTERM_BP_FAT	GO:0002520~immune system development	0.00565779	1.87807	2.8607	9.50845	23
GOTERM_BP_FAT	GO:0010033~response to organic substance	0.00590404	1.61849	4.35323	9.90228	35
GOTERM_BP_FAT	GO:0048732~gland development	0.00594992	2.08092	2.23881	9.97547	18
GOTERM_BP_FAT	GO:0001558~regulation of cell growth	0.00597091	2.77722	1.36816	10.0089	11
GOTERM_BP_FAT	GO:0045995~regulation of embryonic development	0.00625973	6.46038	0.621891	10.4683	5
GOTERM_BP_FAT	GO:0060445~branching involved in salivary gland morphogenesis	0.00625973	6.46038	0.621891	10.4683	5
GOTERM_BP_FAT	GO:0006022~aminoglycan metabolic process	0.00630774	3.58617	0.995025	10.5444	8
GOTERM_BP_FAT	GO:0050819~negative regulation of coagulation	0.00638639	9.76235	0.497512	10.669	4
GOTERM_BP_FAT	GO:0001822~kidney development	0.00652961	2.58415	1.49254	10.8955	12
GOTERM_BP_FAT	GO:0048534~hemopoietic or lymphoid organ development	0.00653747	1.88764	2.73632	10.9079	22
GOTERM_BP_FAT	GO:0016310~phosphorylation	0.00656997	1.49027	5.72139	10.9592	46
GOTERM_BP_FAT	GO:0045893~positive regulation of transcription, DNA-dependent	0.00704958	1.67674	3.73134	11.7132	30
GOTERM_BP_FAT	GO:0031328~positive regulation of cellular biosynthetic process	0.00716714	1.57198	4.60199	11.897	37
GOTERM_BP_FAT	GO:0040007~growth	0.00717479	2.09781	2.11443	11.909	17
GOTERM_BP_FAT	GO:0033674~positive regulation of kinase activity	0.00733688	2.4199	1.61692	12.1619	13
GOTERM_BP_FAT	GO:0043549~regulation of kinase activity	0.00755932	2.08609	2.11443	12.5079	17
GOTERM_BP_FAT	GO:0051254~positive regulation of RNA metabolic process	0.00778637	1.66404	3.73134	12.8597	30
GOTERM_BP_FAT	GO:0010810~regulation of cell-substrate adhesion	0.00779472	3.94249	0.870647	12.8726	7
GOTERM_BP_FAT	GO:0014070~response to organic cyclic substance	0.00779472	3.94249	0.870647	12.8726	7
GOTERM_BP_FAT	GO:0016202~regulation of striated muscle tissue development	0.00779472	3.94249	0.870647	12.8726	7
GOTERM_BP_FAT	GO:0030099~myeloid cell differentiation	0.00816696	2.65514	1.36816	13.4464	11
GOTERM_BP_FAT	GO:0045446~endothelial cell differentiation	0.00881831	8.78611	0.497512	14.4419	4
GOTERM_BP_FAT	GO:0048634~regulation of muscle development	0.00882685	3.84392	0.870647	14.4549	7
GOTERM_BP_FAT	GO:0046942~carboxylic acid transport	0.00947493	2.59804	1.36816	15.4345	11
GOTERM_BP_FAT	GO:0060541~respiratory system development	0.00948563	2.34056	1.61692	15.4506	13
GOTERM_BP_FAT	GO:0051347~positive regulation of transferase activity	0.00948563	2.34056	1.61692	15.4506	13
GOTERM_BP_FAT	GO:0045597~positive regulation of cell differentiation	0.00961426	2.09193	1.99005	15.6438	16
GOTERM_BP_FAT	GO:0006357~regulation of transcription from RNA polymerase II promoter	0.00963254	1.50964	4.97512	15.6712	40
GOTERM_BP_FAT	GO:0007565~female pregnancy	0.0097708	2.99527	1.1194	15.8782	9
GOTERM_BP_FAT	GO:0000165~MAPKKK cascade	0.00991929	2.44059	1.49254	16.1001	12
GOTERM_BP_FAT	GO:0015849~organic acid transport	0.0101861	2.5704	1.36816	16.4973	11
GOTERM_BP_FAT	GO:0051338~regulation of transferase activity	0.0102271	2.01843	2.11443	16.5583	17
GOTERM_BP_FAT	GO:0045582~positive regulation of T cell differentiation	0.0105729	4.39306	0.746269	17.0702	6
GOTERM_BP_FAT	GO:0007519~skeletal muscle tissue development	0.0106679	2.95056	1.1194	17.2102	9
GOTERM_BP_FAT	GO:0002706~regulation of lymphocyte mediated immunity	0.0107087	3.25412	0.995025	17.2703	8
GOTERM_BP_FAT	GO:0007265~Ras protein signal transduction	0.0107087	3.25412	0.995025	17.2703	8
GOTERM_BP_FAT	GO:0030324~lung development	0.0113075	2.39621	1.49254	18.1477	12
GOTERM_BP_FAT	GO:0051241~negative regulation of multicellular organismal process	0.0117295	2.51685	1.36816	18.7607	11
GOTERM_BP_FAT	GO:0040008~regulation of growth	0.011856	1.85361	2.48756	18.9436	20
GOTERM_BP_FAT	GO:0030323~respiratory tube development	0.012055	2.37462	1.49254	19.2307	12
GOTERM_BP_FAT	GO:0030030~cell projection organization	0.0123327	1.72842	2.98507	19.6295	24
GOTERM_BP_FAT	GO:0060538~skeletal muscle organ development	0.0126429	2.86504	1.1194	20.0728	9
GOTERM_BP_FAT	GO:0006470~protein amino acid dephosphorylation	0.0128396	2.35342	1.49254	20.3528	12
GOTERM_BP_FAT	GO:0010604~positive regulation of macromolecule metabolic process	0.0132497	1.47914	4.97512	20.9334	40
GOTERM_BP_FAT	GO:0051129~negative regulation of cellular component organization	0.0137949	2.61491	1.24378	21.6992	10
GOTERM_BP_FAT	GO:0043068~positive regulation of programmed cell death	0.0139235	1.82284	2.48756	21.8788	20
GOTERM_BP_FAT	GO:0002703~regulation of leukocyte mediated immunity	0.0142336	3.08285	0.995025	22.3103	8
GOTERM_BP_FAT	GO:0035148~tube lumen formation	0.0142336	3.08285	0.995025	22.3103	8
GOTERM_BP_FAT	GO:0044092~negative regulation of molecular function	0.0143879	2.21356	1.61692	22.5241	13
GOTERM_BP_FAT	GO:0051789~response to protein stimulus	0.0148291	2.58415	1.24378	23.1326	10
GOTERM_BP_FAT	GO:0002697~regulation of immune effector process	0.0148735	2.78433	1.1194	23.1936	9
GOTERM_BP_FAT	GO:0010942~positive regulation of cell death	0.0150992	1.80784	2.48756	23.5029	20
GOTERM_BP_FAT	GO:0030204~chondroitin sulfate metabolic process	0.0151075	7.32176	0.497512	23.5142	4
GOTERM_BP_FAT	GO:0045646~regulation of erythrocyte differentiation	0.0151075	7.32176	0.497512	23.5142	4
GOTERM_BP_FAT	GO:0043086~negative regulation of catalytic activity	0.0153386	2.41618	1.36816	23.8296	11
GOTERM_BP_FAT	GO:0032844~regulation of homeostatic process	0.0155736	3.02969	0.995025	24.1492	8
GOTERM_BP_FAT	GO:0016525~negative regulation of angiogenesis	0.0160788	4.99211	0.621891	24.8317	5
GOTERM_BP_FAT	GO:0032535~regulation of cellular component size	0.016446	2.09193	1.74129	25.3242	14
GOTERM_BP_FAT	GO:0030097~hemopoiesis	0.0168273	1.82245	2.36318	25.8324	19
GOTERM_BP_FAT	GO:0005976~polysaccharide metabolic process	0.0170672	2.52474	1.24378	26.1503	10
GOTERM_BP_FAT	GO:0010959~regulation of metal ion transport	0.0171461	3.34254	0.870647	26.2546	7
GOTERM_BP_FAT	GO:0016044~membrane organization	0.0177987	1.77857	2.48756	27.1122	20
GOTERM_BP_FAT	GO:0032232~negative regulation of actin filament bundle formation	0.0188149	13.1792	0.373134	28.4288	3
GOTERM_BP_FAT	GO:0043691~reverse cholesterol transport	0.0188149	13.1792	0.373134	28.4288	3
GOTERM_BP_FAT	GO:0051497~negative regulation of stress fiber formation	0.0188149	13.1792	0.373134	28.4288	3
GOTERM_BP_FAT	GO:0002822~regulation of adaptive immune response based on somatic recombination of immune receptors built from immunoglobulin superfamily domains	0.0189246	3.27142	0.870647	28.5696	7
GOTERM_BP_FAT	GO:0002819~regulation of adaptive immune response	0.0189246	3.27142	0.870647	28.5696	7
GOTERM_BP_FAT	GO:0048339~paraxial mesoderm development	0.0189877	6.75855	0.497512	28.6504	4
GOTERM_BP_FAT	GO:0010557~positive regulation of macromolecule biosynthetic process	0.0191567	1.49964	4.22886	28.8666	34
GOTERM_BP_FAT	GO:0007435~salivary gland morphogenesis	0.0217485	4.5761	0.621891	32.1048	5
GOTERM_BP_FAT	GO:0002064~epithelial cell development	0.0217485	4.5761	0.621891	32.1048	5
GOTERM_BP_FAT	GO:0001666~response to hypoxia	0.0218324	2.83423	0.995025	32.2074	8
GOTERM_BP_FAT	GO:0042325~regulation of phosphorylation	0.0219501	1.70841	2.61194	32.3508	21
GOTERM_BP_FAT	GO:0010324~membrane invagination	0.0219534	1.94958	1.86567	32.3548	15
GOTERM_BP_FAT	GO:0006897~endocytosis	0.0219534	1.94958	1.86567	32.3548	15
GOTERM_BP_FAT	GO:0050654~chondroitin sulfate proteoglycan metabolic process	0.0233659	6.27579	0.497512	34.0547	4
GOTERM_BP_FAT	GO:0042755~eating behavior	0.0233659	6.27579	0.497512	34.0547	4
GOTERM_BP_FAT	GO:0006692~prostanoid metabolic process	0.0233659	6.27579	0.497512	34.0547	4
GOTERM_BP_FAT	GO:0006693~prostaglandin metabolic process	0.0233659	6.27579	0.497512	34.0547	4
GOTERM_BP_FAT	GO:0070482~response to oxygen levels	0.0236347	2.78924	0.995025	34.3736	8
GOTERM_BP_FAT	GO:0055066~di-, tri-valent inorganic cation homeostasis	0.0244594	2.05431	1.61692	35.3429	13
GOTERM_BP_FAT	GO:0043065~positive regulation of apoptosis	0.0248273	1.74619	2.36318	35.771	19
GOTERM_BP_FAT	GO:0051272~positive regulation of cell motion	0.0249617	3.56194	0.746269	35.9267	6
GOTERM_BP_FAT	GO:0007266~Rho protein signal transduction	0.0249863	4.39306	0.621891	35.9551	5
GOTERM_BP_FAT	GO:0001841~neural tube formation	0.0250048	3.07514	0.870647	35.9765	7
GOTERM_BP_FAT	GO:0010627~regulation of protein kinase cascade	0.025695	2.03963	1.61692	36.7699	13
GOTERM_BP_FAT	GO:0001655~urogenital system development	0.0269756	2.02517	1.61692	38.2175	13
GOTERM_BP_FAT	GO:0019800~peptide cross-linking via chondroitin 4-sulfate glycosaminoglycan	0.0273799	10.9826	0.373134	38.6681	3
GOTERM_BP_FAT	GO:0014855~striated muscle cell proliferation	0.0273799	10.9826	0.373134	38.6681	3
GOTERM_BP_FAT	GO:0048341~paraxial mesoderm formation	0.0273799	10.9826	0.373134	38.6681	3
GOTERM_BP_FAT	GO:0060419~heart growth	0.0273799	10.9826	0.373134	38.6681	3
GOTERM_BP_FAT	GO:0060038~cardiac muscle cell proliferation	0.0273799	10.9826	0.373134	38.6681	3
GOTERM_BP_FAT	GO:0055017~cardiac muscle tissue growth	0.0273799	10.9826	0.373134	38.6681	3
GOTERM_BP_FAT	GO:0030203~glycosaminoglycan metabolic process	0.0277055	3.4682	0.746269	39.0287	6
GOTERM_BP_FAT	GO:0018149~peptide cross-linking	0.0282426	5.85741	0.497512	39.6191	4
GOTERM_BP_FAT	GO:0007431~salivary gland development	0.0284992	4.22409	0.621891	39.8992	5
GOTERM_BP_FAT	GO:0055080~cation homeostasis	0.0285685	1.88274	1.86567	39.9746	15
GOTERM_BP_FAT	GO:0016265~death	0.0290497	1.4614	4.10448	40.4961	33
GOTERM_BP_FAT	GO:0006865~amino acid transport	0.0296492	2.66246	0.995025	41.1397	8
GOTERM_BP_FAT	GO:0032271~regulation of protein polymerization	0.0297094	2.95686	0.870647	41.204	7
GOTERM_BP_FAT	GO:0019220~regulation of phosphate metabolic process	0.0297883	1.6533	2.61194	41.2881	21
GOTERM_BP_FAT	GO:0051174~regulation of phosphorus metabolic process	0.0297883	1.6533	2.61194	41.2881	21
GOTERM_BP_FAT	GO:0030111~regulation of Wnt receptor signaling pathway	0.0306336	3.37927	0.746269	42.1824	6
GOTERM_BP_FAT	GO:0000041~transition metal ion transport	0.0318637	2.62272	0.995025	43.4609	8
GOTERM_BP_FAT	GO:0045619~regulation of lymphocyte differentiation	0.0322652	2.90107	0.870647	43.8723	7
GOTERM_BP_FAT	GO:0001838~embryonic epithelial tube formation	0.0322652	2.90107	0.870647	43.8723	7
GOTERM_BP_FAT	GO:0030003~cellular cation homeostasis	0.0325647	1.9693	1.61692	44.1775	13
GOTERM_BP_FAT	GO:0045670~regulation of osteoclast differentiation	0.0336149	5.49132	0.497512	45.235	4
GOTERM_BP_FAT	GO:0045598~regulation of fat cell differentiation	0.0336149	5.49132	0.497512	45.235	4
GOTERM_BP_FAT	GO:0002474~antigen processing and presentation of peptide antigen via MHC class I	0.0336149	5.49132	0.497512	45.235	4
GOTERM_BP_FAT	GO:0007599~hemostasis	0.0341862	2.58415	0.995025	45.8024	8
GOTERM_BP_FAT	GO:0019882~antigen processing and presentation	0.0341862	2.58415	0.995025	45.8024	8
GOTERM_BP_FAT	GO:0006915~apoptosis	0.0351667	1.47089	3.73134	46.7631	30
GOTERM_BP_FAT	GO:0031341~regulation of cell killing	0.0363633	3.92237	0.621891	47.9139	5
GOTERM_BP_FAT	GO:0001910~regulation of leukocyte mediated cytotoxicity	0.0363633	3.92237	0.621891	47.9139	5
GOTERM_BP_FAT	GO:0060627~regulation of vesicle-mediated transport	0.0366185	2.5467	0.995025	48.1563	8
GOTERM_BP_FAT	GO:0001889~liver development	0.0370538	3.21443	0.746269	48.5672	6
GOTERM_BP_FAT	GO:0008219~cell death	0.0371358	1.44035	3.9801	48.6442	32
GOTERM_BP_FAT	GO:0045579~positive regulation of B cell differentiation	0.0371923	9.41369	0.373134	48.6973	3
GOTERM_BP_FAT	GO:0030857~negative regulation of epithelial cell differentiation	0.0371923	9.41369	0.373134	48.6973	3
GOTERM_BP_FAT	GO:0046697~decidualization	0.0371923	9.41369	0.373134	48.6973	3
GOTERM_BP_FAT	GO:0055065~metal ion homeostasis	0.037935	2.19653	1.24378	49.3898	10
GOTERM_BP_FAT	GO:0030855~epithelial cell differentiation	0.0382579	2.08291	1.36816	49.6881	11
GOTERM_BP_FAT	GO:0050878~regulation of body fluid levels	0.0389926	2.32574	1.1194	50.3606	9
GOTERM_BP_FAT	GO:0060425~lung morphogenesis	0.0394768	5.1683	0.497512	50.7991	4
GOTERM_BP_FAT	GO:0048535~lymph node development	0.0394768	5.1683	0.497512	50.7991	4
GOTERM_BP_FAT	GO:0051240~positive regulation of multicellular organismal process	0.0406593	1.90366	1.61692	51.855	13
GOTERM_BP_FAT	GO:0010639~negative regulation of organelle organization	0.0407732	2.74566	0.870647	51.9555	7
GOTERM_BP_FAT	GO:0030879~mammary gland development	0.0413591	2.29869	1.1194	52.4697	9
GOTERM_BP_FAT	GO:0032880~regulation of protein localization	0.0413591	2.29869	1.1194	52.4697	9
GOTERM_BP_FAT	GO:0012501~programmed cell death	0.0415287	1.44826	3.73134	52.6175	30
GOTERM_BP_FAT	GO:0032944~regulation of mononuclear cell proliferation	0.0418188	2.47496	0.995025	52.8695	8
GOTERM_BP_FAT	GO:0007229~integrin-mediated signaling pathway	0.0418188	2.47496	0.995025	52.8695	8
GOTERM_BP_FAT	GO:0050670~regulation of lymphocyte proliferation	0.0418188	2.47496	0.995025	52.8695	8
GOTERM_BP_FAT	GO:0051494~negative regulation of cytoskeleton organization	0.0442406	3.06492	0.746269	54.9237	6
GOTERM_BP_FAT	GO:0030100~regulation of endocytosis	0.0442406	3.06492	0.746269	54.9237	6
GOTERM_BP_FAT	GO:0007163~establishment or maintenance of cell polarity	0.0453561	3.66088	0.621891	55.8412	5
GOTERM_BP_FAT	GO:0009725~response to hormone stimulus	0.0461413	1.86633	1.61692	56.4764	13
GOTERM_BP_FAT	GO:0048872~homeostasis of number of cells	0.0468514	2.11205	1.24378	57.0435	10
GOTERM_BP_FAT	GO:0070663~regulation of leukocyte proliferation	0.0474758	2.40715	0.995025	57.5364	8
GOTERM_BP_FAT	GO:0051336~regulation of hydrolase activity	0.0477342	1.75255	1.86567	57.7387	15
GOTERM_BP_FAT	GO:0001775~cell activation	0.0478793	1.67448	2.11443	57.852	17
GOTERM_BP_FAT	GO:0009719~response to endogenous stimulus	0.0480829	1.79833	1.74129	58.0104	14
GOTERM_BP_FAT	GO:0043372~positive regulation of CD4-positive, alpha beta T cell differentiation	0.0481213	8.23698	0.373134	58.0402	3
GOTERM_BP_FAT	GO:0045648~positive regulation of erythrocyte differentiation	0.0481213	8.23698	0.373134	58.0402	3
GOTERM_BP_FAT	GO:0045599~negative regulation of fat cell differentiation	0.0481213	8.23698	0.373134	58.0402	3
GOTERM_BP_FAT	GO:0043011~myeloid dendritic cell differentiation	0.0481213	8.23698	0.373134	58.0402	3
GOTERM_BP_FAT	GO:0033002~muscle cell proliferation	0.0481213	8.23698	0.373134	58.0402	3
GOTERM_BP_FAT	GO:0001773~myeloid dendritic cell activation	0.0481213	8.23698	0.373134	58.0402	3
GOTERM_BP_FAT	GO:0045580~regulation of T cell differentiation	0.0481253	2.99527	0.746269	58.0433	6
GOTERM_BP_FAT	GO:0000187~activation of MAPK activity	0.0481253	2.99527	0.746269	58.0433	6
GOTERM_BP_FAT	GO:0055074~calcium ion homeostasis	0.0490235	2.22121	1.1194	58.7351	9
GOTERM_BP_FAT	GO:0016311~dephosphorylation	0.0497031	1.91002	1.49254	59.2513	12
GOTERM_BP_FAT	GO:0006029~proteoglycan metabolic process	0.050276	3.54279	0.621891	59.6817	5
GOTERM_BP_FAT	GO:0043254~regulation of protein complex assembly	0.050578	2.60605	0.870647	59.9069	7
GOTERM_BP_FAT	GO:0043269~regulation of ion transport	0.0541403	2.56262	0.870647	62.475	7
GOTERM_BP_FAT	GO:0003013~circulatory system process	0.054385	2.05283	1.24378	62.6456	10
GOTERM_BP_FAT	GO:0008015~blood circulation	0.054385	2.05283	1.24378	62.6456	10
GOTERM_BP_FAT	GO:0050880~regulation of blood vessel size	0.0564807	2.86504	0.746269	64.0769	6
GOTERM_BP_FAT	GO:0035150~regulation of tube size	0.0564807	2.86504	0.746269	64.0769	6
GOTERM_BP_FAT	GO:0030218~erythrocyte differentiation	0.0564807	2.86504	0.746269	64.0769	6
GOTERM_BP_FAT	GO:0048585~negative regulation of response to stimulus	0.0578507	2.52061	0.870647	64.9844	7
GOTERM_BP_FAT	GO:0050818~regulation of coagulation	0.059901	4.39306	0.497512	66.3023	4
GOTERM_BP_FAT	GO:0001936~regulation of endothelial cell proliferation	0.059901	4.39306	0.497512	66.3023	4
GOTERM_BP_FAT	GO:0045638~negative regulation of myeloid cell differentiation	0.059901	4.39306	0.497512	66.3023	4
GOTERM_BP_FAT	GO:0045830~positive regulation of isotype switching	0.0600455	7.32176	0.373134	66.3934	3
GOTERM_BP_FAT	GO:0048340~paraxial mesoderm morphogenesis	0.0600455	7.32176	0.373134	66.3934	3
GOTERM_BP_FAT	GO:0001916~positive regulation of T cell mediated cytotoxicity	0.0600455	7.32176	0.373134	66.3934	3
GOTERM_BP_FAT	GO:0043405~regulation of MAP kinase activity	0.0601938	2.28211	0.995025	66.4866	8
GOTERM_BP_FAT	GO:0014031~mesenchymal cell development	0.0609516	2.80408	0.746269	66.9593	6
GOTERM_BP_FAT	GO:0051924~regulation of calcium ion transport	0.0609556	3.32807	0.621891	66.9618	5
GOTERM_BP_FAT	GO:0016049~cell growth	0.0609556	3.32807	0.621891	66.9618	5
GOTERM_BP_FAT	GO:0030335~positive regulation of cell migration	0.0609556	3.32807	0.621891	66.9618	5
GOTERM_BP_FAT	GO:0060443~mammary gland morphogenesis	0.0609556	3.32807	0.621891	66.9618	5
GOTERM_BP_FAT	GO:0030005~cellular di-, tri-valent inorganic cation homeostasis	0.0635757	1.9025	1.36816	68.548	11
GOTERM_BP_FAT	GO:0032101~regulation of response to external stimulus	0.0637341	2.10306	1.1194	68.6415	9
GOTERM_BP_FAT	GO:0006875~cellular metal ion homeostasis	0.0637341	2.10306	1.1194	68.6415	9
GOTERM_BP_FAT	GO:0003018~vascular process in circulatory system	0.0656175	2.74566	0.746269	69.734	6
GOTERM_BP_FAT	GO:0007015~actin filament organization	0.0656175	2.74566	0.746269	69.734	6
GOTERM_BP_FAT	GO:0002573~myeloid leukocyte differentiation	0.0667098	3.23019	0.621891	70.351	5
GOTERM_BP_FAT	GO:0060711~labyrinthine layer development	0.0667098	3.23019	0.621891	70.351	5
GOTERM_BP_FAT	GO:0030199~collagen fibril organization	0.0676121	4.18386	0.497512	70.8518	4
GOTERM_BP_FAT	GO:0031343~positive regulation of cell killing	0.0676121	4.18386	0.497512	70.8518	4
GOTERM_BP_FAT	GO:0001912~positive regulation of leukocyte mediated cytotoxicity	0.0676121	4.18386	0.497512	70.8518	4
GOTERM_BP_FAT	GO:0021700~developmental maturation	0.0703108	2.05924	1.1194	72.3023	9
GOTERM_BP_FAT	GO:0048762~mesenchymal cell differentiation	0.0704774	2.68963	0.746269	72.3895	6
GOTERM_BP_FAT	GO:0034101~erythrocyte homeostasis	0.0704774	2.68963	0.746269	72.3895	6
GOTERM_BP_FAT	GO:0034655~nucleobase, nucleoside, nucleotide and nucleic acid catabolic process	0.0727352	3.1379	0.621891	73.547	5
GOTERM_BP_FAT	GO:0034656~nucleobase, nucleoside and nucleotide catabolic process	0.0727352	3.1379	0.621891	73.547	5
GOTERM_BP_FAT	GO:0001893~maternal placenta development	0.0728523	6.58958	0.373134	73.6058	3
GOTERM_BP_FAT	GO:0045911~positive regulation of DNA recombination	0.0728523	6.58958	0.373134	73.6058	3
GOTERM_BP_FAT	GO:0043370~regulation of CD4-positive, alpha beta T cell differentiation	0.0728523	6.58958	0.373134	73.6058	3
GOTERM_BP_FAT	GO:0031663~lipopolysaccharide-mediated signaling pathway	0.0728523	6.58958	0.373134	73.6058	3
GOTERM_BP_FAT	GO:0033344~cholesterol efflux	0.0728523	6.58958	0.373134	73.6058	3
GOTERM_BP_FAT	GO:0000904~cell morphogenesis involved in differentiation	0.07444	1.6392	1.86567	74.3905	15
GOTERM_BP_FAT	GO:0021915~neural tube development	0.0748166	2.16941	0.995025	74.5734	8
GOTERM_BP_FAT	GO:0001817~regulation of cytokine production	0.0749554	1.84441	1.36816	74.6404	11
GOTERM_BP_FAT	GO:0060485~mesenchyme development	0.0755299	2.63583	0.746269	74.9163	6
GOTERM_BP_FAT	GO:0052547~regulation of peptidase activity	0.0755299	2.63583	0.746269	74.9163	6
GOTERM_BP_FAT	GO:0048584~positive regulation of response to stimulus	0.0757236	1.72017	1.61692	75.0087	13
GOTERM_BP_FAT	GO:0051346~negative regulation of hydrolase activity	0.0757489	3.99369	0.497512	75.0208	4
GOTERM_BP_FAT	GO:0050863~regulation of T cell activation	0.0772872	2.01722	1.1194	75.7429	9
GOTERM_BP_FAT	GO:0008361~regulation of cell size	0.0772872	2.01722	1.1194	75.7429	9
GOTERM_BP_FAT	GO:0048871~multicellular organismal homeostasis	0.0786325	2.32965	0.870647	76.3582	7
GOTERM_BP_FAT	GO:0033673~negative regulation of kinase activity	0.0807733	2.58415	0.746269	77.3071	6
GOTERM_BP_FAT	GO:0006469~negative regulation of protein kinase activity	0.0807733	2.58415	0.746269	77.3071	6
GOTERM_BP_FAT	GO:0070201~regulation of establishment of protein localization	0.0832327	2.29488	0.870647	78.3528	7
GOTERM_BP_FAT	GO:0050817~coagulation	0.0832327	2.29488	0.870647	78.3528	7
GOTERM_BP_FAT	GO:0007596~blood coagulation	0.0832327	2.29488	0.870647	78.3528	7
GOTERM_BP_FAT	GO:0045834~positive regulation of lipid metabolic process	0.0842941	3.82005	0.497512	78.7899	4
GOTERM_BP_FAT	GO:0031099~regeneration	0.0842941	3.82005	0.497512	78.7899	4
GOTERM_BP_FAT	GO:0031175~neuron projection development	0.0842993	1.60722	1.86567	78.792	15
GOTERM_BP_FAT	GO:0043406~positive regulation of MAP kinase activity	0.0862057	2.53446	0.746269	79.5562	6
GOTERM_BP_FAT	GO:0007219~Notch signaling pathway	0.0862057	2.53446	0.746269	79.5562	6
GOTERM_BP_FAT	GO:0051640~organelle localization	0.0862057	2.53446	0.746269	79.5562	6
GOTERM_BP_FAT	GO:0002711~positive regulation of T cell mediated immunity	0.0864372	5.99053	0.373134	79.6472	3
GOTERM_BP_FAT	GO:0001914~regulation of T cell mediated cytotoxicity	0.0864372	5.99053	0.373134	79.6472	3
GOTERM_BP_FAT	GO:0030865~cortical cytoskeleton organization	0.0864372	5.99053	0.373134	79.6472	3
GOTERM_BP_FAT	GO:0008354~germ cell migration	0.0864372	5.99053	0.373134	79.6472	3
GOTERM_BP_FAT	GO:0015804~neutral amino acid transport	0.0864372	5.99053	0.373134	79.6472	3
GOTERM_BP_FAT	GO:0006013~mannose metabolic process	0.0864372	5.99053	0.373134	79.6472	3
GOTERM_BP_FAT	GO:0043542~endothelial cell migration	0.0864372	5.99053	0.373134	79.6472	3
GOTERM_BP_FAT	GO:0001738~morphogenesis of a polarized epithelium	0.0864372	5.99053	0.373134	79.6472	3
GOTERM_BP_FAT	GO:0043408~regulation of MAPKKK cascade	0.0870395	2.09193	0.995025	79.8822	8
GOTERM_BP_FAT	GO:0015837~amine transport	0.0870395	2.09193	0.995025	79.8822	8
GOTERM_BP_FAT	GO:0080135~regulation of cellular response to stress	0.0879792	2.26113	0.870647	80.2438	7
GOTERM_BP_FAT	GO:0060612~adipose tissue development	0.0888327	21.9653	0.248756	80.5668	2
GOTERM_BP_FAT	GO:0001886~endothelial cell morphogenesis	0.0888327	21.9653	0.248756	80.5668	2
GOTERM_BP_FAT	GO:0008218~bioluminescence	0.0888327	21.9653	0.248756	80.5668	2
GOTERM_BP_FAT	GO:0006874~cellular calcium ion homeostasis	0.0913513	2.06732	0.995025	81.4914	8
GOTERM_BP_FAT	GO:0051348~negative regulation of transferase activity	0.0918245	2.48664	0.746269	81.6603	6
GOTERM_BP_FAT	GO:0060606~tube closure	0.0923896	2.89017	0.621891	81.8602	5
GOTERM_BP_FAT	GO:0001843~neural tube closure	0.0923896	2.89017	0.621891	81.8602	5
GOTERM_BP_FAT	GO:0031667~response to nutrient levels	0.0924396	1.93811	1.1194	81.8779	9
GOTERM_BP_FAT	GO:0048738~cardiac muscle tissue development	0.097627	2.44059	0.746269	83.6178	6
GOTERM_BP_FAT	GO:0030031~cell projection assembly	0.0979058	2.19653	0.870647	83.7067	7
GOTERM_BP_FAT	GO:0010876~lipid localization	0.0995905	1.81531	1.24378	84.2343	10

## Sheet: Supplementary Table S5
Supplementary Table S5. DAVID analysis to determine GO term enrichment for genes determined to be expressed in brain endothelial cells by comparing translated RNAs from E14.5 brain endothelial cells with transcribed RNAs from whole brains. Only RNAs with a padj < 0.001, fold change > 4, and RPKM (average in total RNA from whole brain samples) >1 were included in the analysis.
Category	Term	P-value	Fold Enrichment	%	FDR	Count
GOTERM_BP_FAT	GO:0001944~vasculature development	1.93139e-23	4.84927	6.65111	3.42356e-20	57
GOTERM_BP_FAT	GO:0001568~blood vessel development	3.39966e-23	4.88481	6.53442	6.0262e-20	56
GOTERM_BP_FAT	GO:0048514~blood vessel morphogenesis	6.67278e-21	5.14152	5.60093	1.18281e-17	48
GOTERM_BP_FAT	GO:0001525~angiogenesis	3.94458e-18	5.839	4.31739	6.99212e-15	37
GOTERM_BP_FAT	GO:0022610~biological adhesion	3.68657e-16	2.85947	8.63477	5.88418e-13	74
GOTERM_BP_FAT	GO:0007155~cell adhesion	3.68657e-16	2.85947	8.63477	5.88418e-13	74
GOTERM_BP_FAT	GO:0042127~regulation of cell proliferation	1.07745e-11	2.5638	7.35123	1.90987e-08	63
GOTERM_BP_FAT	GO:0030334~regulation of cell migration	5.51119e-11	5.59393	2.68378	9.76907e-08	23
GOTERM_BP_FAT	GO:0051270~regulation of cell motion	2.66615e-10	4.96157	2.80047	4.72599e-07	24
GOTERM_BP_FAT	GO:0040012~regulation of locomotion	5.00553e-10	4.81706	2.80047	8.87275e-07	24
GOTERM_BP_FAT	GO:0035295~tube development	8.55008e-09	2.96476	4.31739	1.51558e-05	37
GOTERM_BP_FAT	GO:0048729~tissue morphogenesis	6.17754e-08	2.96616	3.85064	0.000109502	33
GOTERM_BP_FAT	GO:0060429~epithelium development	1.01441e-07	2.79368	4.08401	0.000179813	35
GOTERM_BP_FAT	GO:0007167~enzyme linked receptor protein signaling pathway	1.11532e-07	2.78293	4.08401	0.000197701	35
GOTERM_BP_FAT	GO:0035239~tube morphogenesis	1.13763e-07	3.34237	3.15053	0.000201654	27
GOTERM_BP_FAT	GO:0030155~regulation of cell adhesion	2.31857e-07	4.36434	2.21704	0.000410986	19
GOTERM_BP_FAT	GO:0030198~extracellular matrix organization	3.89047e-07	4.22356	2.21704	0.000689618	19
GOTERM_BP_FAT	GO:0030029~actin filament-based process	4.93783e-07	3.29191	2.91715	0.00087527	25
GOTERM_BP_FAT	GO:0042060~wound healing	8.72095e-07	3.82837	2.33372	0.00154585	20
GOTERM_BP_FAT	GO:0016477~cell migration	1.30494e-06	2.75643	3.50058	0.0023131	30
GOTERM_BP_FAT	GO:0048660~regulation of smooth muscle cell proliferation	2.12415e-06	9.30294	1.05018	0.00376518	9
GOTERM_BP_FAT	GO:0009611~response to wounding	2.59995e-06	2.36083	4.31739	0.00460854	37
GOTERM_BP_FAT	GO:0007242~intracellular signaling cascade	2.69759e-06	1.74637	8.63477	0.00478161	74
GOTERM_BP_FAT	GO:0048661~positive regulation of smooth muscle cell proliferation	2.71311e-06	11.0257	0.933489	0.00480911	8
GOTERM_BP_FAT	GO:0045765~regulation of angiogenesis	5.43603e-06	5.63815	1.40023	0.0096354	12
GOTERM_BP_FAT	GO:0040013~negative regulation of locomotion	5.65148e-06	7.12869	1.16686	0.0100173	10
GOTERM_BP_FAT	GO:0002009~morphogenesis of an epithelium	6.52256e-06	2.93584	2.80047	0.0115612	24
GOTERM_BP_FAT	GO:0031589~cell-substrate adhesion	7.6712e-06	4.97688	1.51692	0.013597	13
GOTERM_BP_FAT	GO:0030036~actin cytoskeleton organization	9.44536e-06	3.05242	2.56709	0.0167414	22
GOTERM_BP_FAT	GO:0007178~transmembrane receptor protein serine/threonine kinase signaling pathway	1.18084e-05	4.13464	1.75029	0.0209293	15
GOTERM_BP_FAT	GO:0007507~heart development	1.24215e-05	2.62055	3.15053	0.022016	27
GOTERM_BP_FAT	GO:0043062~extracellular structure organization	1.25081e-05	3.10098	2.45041	0.0221695	21
GOTERM_BP_FAT	GO:0001570~vasculogenesis	1.45756e-05	5.68513	1.28355	0.0258334	11
GOTERM_BP_FAT	GO:0051094~positive regulation of developmental process	1.84925e-05	2.62197	3.03384	0.0327745	26
GOTERM_BP_FAT	GO:0030336~negative regulation of cell migration	2.03544e-05	7.15611	1.05018	0.0360739	9
GOTERM_BP_FAT	GO:0051493~regulation of cytoskeleton organization	2.40902e-05	3.67524	1.86698	0.0426934	16
GOTERM_BP_FAT	GO:0048754~branching morphogenesis of a tube	2.75836e-05	3.63485	1.86698	0.0488831	16
GOTERM_BP_FAT	GO:0048870~cell motility	3.0238e-05	2.34923	3.50058	0.0535859	30
GOTERM_BP_FAT	GO:0051674~localization of cell	3.0238e-05	2.34923	3.50058	0.0535859	30
GOTERM_BP_FAT	GO:0051251~positive regulation of lymphocyte activation	3.38938e-05	3.78168	1.75029	0.0600627	15
GOTERM_BP_FAT	GO:0007179~transforming growth factor beta receptor signaling pathway	4.40932e-05	5.05345	1.28355	0.0781303	11
GOTERM_BP_FAT	GO:0002696~positive regulation of leukocyte activation	5.12476e-05	3.64821	1.75029	0.090802	15
GOTERM_BP_FAT	GO:0043009~chordate embryonic development	5.33872e-05	2.01061	4.55076	0.0945912	39
GOTERM_BP_FAT	GO:0032956~regulation of actin cytoskeleton organization	6.22603e-05	4.42997	1.40023	0.110304	12
GOTERM_BP_FAT	GO:0051271~negative regulation of cell motion	6.42405e-05	6.20196	1.05018	0.113811	9
GOTERM_BP_FAT	GO:0007010~cytoskeleton organization	6.46907e-05	2.18331	3.73396	0.114608	32
GOTERM_BP_FAT	GO:0048771~tissue remodeling	6.55901e-05	4.83841	1.28355	0.1162	11
GOTERM_BP_FAT	GO:0050867~positive regulation of cell activation	6.67392e-05	3.56435	1.75029	0.118235	15
GOTERM_BP_FAT	GO:0009792~embryonic development ending in birth or egg hatching	6.7257e-05	1.99075	4.55076	0.119152	39
GOTERM_BP_FAT	GO:0032970~regulation of actin filament-based process	7.38364e-05	4.35225	1.40023	0.130801	12
GOTERM_BP_FAT	GO:0001763~morphogenesis of a branching structure	7.62458e-05	3.05014	2.10035	0.135066	18
GOTERM_BP_FAT	GO:0008284~positive regulation of cell proliferation	7.70463e-05	2.27092	3.3839	0.136483	29
GOTERM_BP_FAT	GO:0022604~regulation of cell morphogenesis	8.61637e-05	3.48425	1.75029	0.152623	15
GOTERM_BP_FAT	GO:0050871~positive regulation of B cell activation	0.000105978	5.81434	1.05018	0.187689	9
GOTERM_BP_FAT	GO:0006928~cell motion	0.000111676	2.06126	3.96733	0.19777	34
GOTERM_BP_FAT	GO:0044087~regulation of cellular component biogenesis	0.000141115	3.52957	1.63361	0.249844	14
GOTERM_BP_FAT	GO:0008360~regulation of cell shape	0.000173576	4.80772	1.16686	0.307233	10
GOTERM_BP_FAT	GO:0010811~positive regulation of cell-substrate adhesion	0.000174115	6.36099	0.933489	0.308185	8
GOTERM_BP_FAT	GO:0051129~negative regulation of cellular component organization	0.000181196	3.44553	1.63361	0.3207	14
GOTERM_BP_FAT	GO:0002684~positive regulation of immune system process	0.000202424	2.4853	2.56709	0.358208	22
GOTERM_BP_FAT	GO:0008285~negative regulation of cell proliferation	0.000237483	2.34036	2.80047	0.420125	24
GOTERM_BP_FAT	GO:0007243~protein kinase cascade	0.000259042	2.27678	2.91715	0.458182	25
GOTERM_BP_FAT	GO:0016331~morphogenesis of embryonic epithelium	0.000297864	3.49028	1.51692	0.526677	13
GOTERM_BP_FAT	GO:0010647~positive regulation of cell communication	0.000300727	2.48078	2.45041	0.531727	21
GOTERM_BP_FAT	GO:0045860~positive regulation of protein kinase activity	0.000309476	2.95331	1.86698	0.547155	16
GOTERM_BP_FAT	GO:0043085~positive regulation of catalytic activity	0.000313952	2.20288	3.03384	0.555049	26
GOTERM_BP_FAT	GO:0002694~regulation of leukocyte activation	0.000319498	2.71619	2.10035	0.564827	18
GOTERM_BP_FAT	GO:0044093~positive regulation of molecular function	0.000320218	2.08893	3.3839	0.566098	29
GOTERM_BP_FAT	GO:0032231~regulation of actin filament bundle formation	0.000322639	12.9208	0.583431	0.570365	5
GOTERM_BP_FAT	GO:0051492~regulation of stress fiber formation	0.000322639	12.9208	0.583431	0.570365	5
GOTERM_BP_FAT	GO:0048010~vascular endothelial growth factor receptor signaling pathway	0.000359386	8.85994	0.700117	0.635132	6
GOTERM_BP_FAT	GO:0007044~cell-substrate junction assembly	0.000359386	8.85994	0.700117	0.635132	6
GOTERM_BP_FAT	GO:0050865~regulation of cell activation	0.00037963	2.67711	2.10035	0.670796	18
GOTERM_BP_FAT	GO:0016337~cell-cell adhesion	0.000433402	2.24505	2.80047	0.765464	24
GOTERM_BP_FAT	GO:0051174~regulation of phosphorus metabolic process	0.000458433	2.07473	3.26721	0.809504	28
GOTERM_BP_FAT	GO:0019220~regulation of phosphate metabolic process	0.000458433	2.07473	3.26721	0.809504	28
GOTERM_BP_FAT	GO:0001974~blood vessel remodeling	0.000475211	6.57784	0.816803	0.839013	7
GOTERM_BP_FAT	GO:0051249~regulation of lymphocyte activation	0.000477258	2.72438	1.98366	0.842614	17
GOTERM_BP_FAT	GO:0033674~positive regulation of kinase activity	0.000546201	2.80315	1.86698	0.963779	16
GOTERM_BP_FAT	GO:0045785~positive regulation of cell adhesion	0.000550824	4.65147	1.05018	0.971899	9
GOTERM_BP_FAT	GO:0002697~regulation of immune effector process	0.000555306	3.49406	1.40023	0.979771	12
GOTERM_BP_FAT	GO:0045596~negative regulation of cell differentiation	0.000600782	2.41792	2.33372	1.05961	20
GOTERM_BP_FAT	GO:0042325~regulation of phosphorylation	0.000623086	2.06732	3.15053	1.09874	27
GOTERM_BP_FAT	GO:0009967~positive regulation of signal transduction	0.000664128	2.47038	2.21704	1.17071	19
GOTERM_BP_FAT	GO:0000165~MAPKKK cascade	0.000679072	2.87128	1.75029	1.1969	15
GOTERM_BP_FAT	GO:0045859~regulation of protein kinase activity	0.000693598	2.38997	2.33372	1.22236	20
GOTERM_BP_FAT	GO:0032535~regulation of cellular component size	0.000728305	2.53141	2.10035	1.28315	18
GOTERM_BP_FAT	GO:0051347~positive regulation of transferase activity	0.00077834	2.71124	1.86698	1.37073	16
GOTERM_BP_FAT	GO:0001569~patterning of blood vessels	0.000789359	6.02968	0.816803	1.39001	7
GOTERM_BP_FAT	GO:0051924~regulation of calcium ion transport	0.000842516	5.01169	0.933489	1.48296	8
GOTERM_BP_FAT	GO:0045446~endothelial cell differentiation	0.000895542	10.3366	0.583431	1.57559	5
GOTERM_BP_FAT	GO:0051494~negative regulation of cytoskeleton organization	0.000914262	4.32695	1.05018	1.60828	9
GOTERM_BP_FAT	GO:0005976~polysaccharide metabolic process	0.000926918	3.0891	1.51692	1.63037	13
GOTERM_BP_FAT	GO:0046638~positive regulation of alpha-beta T cell differentiation	0.000984438	7.29642	0.700117	1.73071	6
GOTERM_BP_FAT	GO:0000902~cell morphogenesis	0.00102204	1.96888	3.26721	1.79625	28
GOTERM_BP_FAT	GO:0051497~negative regulation of stress fiber formation	0.00104175	16.5386	0.466744	1.83059	4
GOTERM_BP_FAT	GO:0032232~negative regulation of actin filament bundle formation	0.00104175	16.5386	0.466744	1.83059	4
GOTERM_BP_FAT	GO:0043549~regulation of kinase activity	0.00104976	2.30986	2.33372	1.84455	20
GOTERM_BP_FAT	GO:0042981~regulation of apoptosis	0.00112401	1.6741	5.0175	1.97378	43
GOTERM_BP_FAT	GO:0001701~in utero embryonic development	0.00116044	2.05091	2.91715	2.03714	25
GOTERM_BP_FAT	GO:0045597~positive regulation of cell differentiation	0.00126462	2.33804	2.21704	2.21811	19
GOTERM_BP_FAT	GO:0010639~negative regulation of organelle organization	0.00133343	3.69164	1.16686	2.33745	10
GOTERM_BP_FAT	GO:0033043~regulation of organelle organization	0.00136361	2.47496	1.98366	2.38975	17
GOTERM_BP_FAT	GO:0008219~cell death	0.00137817	1.69452	4.66744	2.41498	40
GOTERM_BP_FAT	GO:0043067~regulation of programmed cell death	0.00141454	1.65232	5.0175	2.47795	43
GOTERM_BP_FAT	GO:0010959~regulation of metal ion transport	0.00144855	4.04476	1.05018	2.53681	9
GOTERM_BP_FAT	GO:0002703~regulation of leukocyte mediated immunity	0.00151707	3.62688	1.16686	2.65529	10
GOTERM_BP_FAT	GO:0051338~regulation of transferase activity	0.00155198	2.23494	2.33372	2.7156	20
GOTERM_BP_FAT	GO:0010941~regulation of cell death	0.00161277	1.64316	5.0175	2.82055	43
GOTERM_BP_FAT	GO:0007160~cell-matrix adhesion	0.00167328	3.9587	1.05018	2.92489	9
GOTERM_BP_FAT	GO:0034329~cell junction assembly	0.00170719	6.52838	0.700117	2.98332	6
GOTERM_BP_FAT	GO:0032844~regulation of homeostatic process	0.00172048	3.56435	1.16686	3.00621	10
GOTERM_BP_FAT	GO:0016265~death	0.00181664	1.66719	4.66744	3.1717	40
GOTERM_BP_FAT	GO:0050864~regulation of B cell activation	0.0019247	3.87623	1.05018	3.35733	9
GOTERM_BP_FAT	GO:0060562~epithelial tube morphogenesis	0.002071	2.67986	1.63361	3.60813	14
GOTERM_BP_FAT	GO:0046637~regulation of alpha-beta T cell differentiation	0.00218687	6.20196	0.700117	3.80634	6
GOTERM_BP_FAT	GO:0001936~regulation of endothelial cell proliferation	0.00218687	6.20196	0.700117	3.80634	6
GOTERM_BP_FAT	GO:0051241~negative regulation of multicellular organismal process	0.00220234	2.7995	1.51692	3.83276	13
GOTERM_BP_FAT	GO:0006022~aminoglycan metabolic process	0.00220497	3.79712	1.05018	3.83725	9
GOTERM_BP_FAT	GO:0051260~protein homooligomerization	0.00220497	3.79712	1.05018	3.83725	9
GOTERM_BP_FAT	GO:0003007~heart morphogenesis	0.00229777	3.15841	1.28355	3.99566	11
GOTERM_BP_FAT	GO:0010810~regulation of cell-substrate adhesion	0.0023602	4.24066	0.933489	4.1021	8
GOTERM_BP_FAT	GO:0040007~growth	0.00242055	2.20669	2.21704	4.20487	19
GOTERM_BP_FAT	GO:0032989~cellular component morphogenesis	0.00260416	1.82226	3.3839	4.51693	29
GOTERM_BP_FAT	GO:0002520~immune system development	0.0027837	1.9213	2.91715	4.82115	25
GOTERM_BP_FAT	GO:0043068~positive regulation of programmed cell death	0.00310497	1.97296	2.68378	5.36321	23
GOTERM_BP_FAT	GO:0046634~regulation of alpha-beta T cell activation	0.00323929	4.66814	0.816803	5.58899	7
GOTERM_BP_FAT	GO:0032271~regulation of protein polymerization	0.0032414	3.57805	1.05018	5.59253	9
GOTERM_BP_FAT	GO:0060537~muscle tissue development	0.00325502	2.44172	1.75029	5.61539	15
GOTERM_BP_FAT	GO:0007169~transmembrane receptor protein tyrosine kinase signaling pathway	0.0032704	2.1464	2.21704	5.6412	19
GOTERM_BP_FAT	GO:0006915~apoptosis	0.00342231	1.66124	4.2007	5.8958	36
GOTERM_BP_FAT	GO:0016525~negative regulation of angiogenesis	0.00342904	5.63815	0.700117	5.90706	6
GOTERM_BP_FAT	GO:0010942~positive regulation of cell death	0.00343265	1.95672	2.68378	5.91311	23
GOTERM_BP_FAT	GO:0001822~kidney development	0.00366665	2.63482	1.51692	6.30393	13
GOTERM_BP_FAT	GO:0045621~positive regulation of lymphocyte differentiation	0.00382707	4.52226	0.816803	6.571	7
GOTERM_BP_FAT	GO:0007265~Ras protein signal transduction	0.00411911	3.44553	1.05018	7.05531	9
GOTERM_BP_FAT	GO:0002706~regulation of lymphocyte mediated immunity	0.00411911	3.44553	1.05018	7.05531	9
GOTERM_BP_FAT	GO:0031099~regeneration	0.00421018	5.39301	0.700117	7.20586	6
GOTERM_BP_FAT	GO:0046635~positive regulation of alpha-beta T cell activation	0.00421018	5.39301	0.700117	7.20586	6
GOTERM_BP_FAT	GO:0051259~protein oligomerization	0.00425018	3.1323	1.16686	7.27191	10
GOTERM_BP_FAT	GO:0012501~programmed cell death	0.00446966	1.63568	4.2007	7.63354	36
GOTERM_BP_FAT	GO:0000187~activation of MAPK activity	0.00477537	3.75876	0.933489	8.13502	8
GOTERM_BP_FAT	GO:0048598~embryonic morphogenesis	0.00500614	1.73775	3.3839	8.51188	29
GOTERM_BP_FAT	GO:0002064~epithelial cell development	0.00511039	5.1683	0.700117	8.68165	6
GOTERM_BP_FAT	GO:0019882~antigen processing and presentation	0.00519696	3.04018	1.16686	8.8224	10
GOTERM_BP_FAT	GO:0014706~striated muscle tissue development	0.00520828	2.41187	1.63361	8.84079	14
GOTERM_BP_FAT	GO:0008015~blood circulation	0.00541242	2.5117	1.51692	9.17181	13
GOTERM_BP_FAT	GO:0003013~circulatory system process	0.00541242	2.5117	1.51692	9.17181	13
GOTERM_BP_FAT	GO:0022612~gland morphogenesis	0.00546679	2.80747	1.28355	9.25978	11
GOTERM_BP_FAT	GO:0032101~regulation of response to external stimulus	0.00551578	2.63913	1.40023	9.33898	12
GOTERM_BP_FAT	GO:0001775~cell activation	0.00572006	1.9468	2.45041	9.66853	21
GOTERM_BP_FAT	GO:0043065~positive regulation of apoptosis	0.00590282	1.90297	2.56709	9.96239	22
GOTERM_BP_FAT	GO:0060541~respiratory system development	0.00598489	2.37233	1.63361	10.0941	14
GOTERM_BP_FAT	GO:0007266~Rho protein signal transduction	0.00613881	4.96157	0.700117	10.3405	6
GOTERM_BP_FAT	GO:0050777~negative regulation of immune response	0.00613881	4.96157	0.700117	10.3405	6
GOTERM_BP_FAT	GO:0002474~antigen processing and presentation of peptide antigen via MHC class I	0.00615725	6.46038	0.583431	10.37	5
GOTERM_BP_FAT	GO:0045598~regulation of fat cell differentiation	0.00615725	6.46038	0.583431	10.37	5
GOTERM_BP_FAT	GO:0035050~embryonic heart tube development	0.00615725	6.46038	0.583431	10.37	5
GOTERM_BP_FAT	GO:0048534~hemopoietic or lymphoid organ development	0.00638548	1.85736	2.68378	10.7341	23
GOTERM_BP_FAT	GO:0007517~muscle organ development	0.00653075	2.11714	1.98366	10.9652	17
GOTERM_BP_FAT	GO:0030324~lung development	0.00674195	2.4432	1.51692	11.3001	13
GOTERM_BP_FAT	GO:0007229~integrin-mediated signaling pathway	0.00691399	2.91172	1.16686	11.5721	10
GOTERM_BP_FAT	GO:0002683~negative regulation of immune system process	0.00691399	2.91172	1.16686	11.5721	10
GOTERM_BP_FAT	GO:0002822~regulation of adaptive immune response based on somatic recombination of immune receptors built from immunoglobulin superfamily domains	0.00692026	3.51884	0.933489	11.582	8
GOTERM_BP_FAT	GO:0002819~regulation of adaptive immune response	0.00692026	3.51884	0.933489	11.582	8
GOTERM_BP_FAT	GO:0035272~exocrine system development	0.00698782	4.01979	0.816803	11.6885	7
GOTERM_BP_FAT	GO:0043254~regulation of protein complex assembly	0.00711376	3.15354	1.05018	11.8868	9
GOTERM_BP_FAT	GO:0030323~respiratory tube development	0.0072382	2.42119	1.51692	12.0824	13
GOTERM_BP_FAT	GO:0006468~protein amino acid phosphorylation	0.00724072	1.50102	5.13419	12.0863	44
GOTERM_BP_FAT	GO:0048568~embryonic organ development	0.00727388	1.90411	2.45041	12.1384	21
GOTERM_BP_FAT	GO:0048340~paraxial mesoderm morphogenesis	0.00756516	9.18809	0.466744	12.5942	4
GOTERM_BP_FAT	GO:0045830~positive regulation of isotype switching	0.00756516	9.18809	0.466744	12.5942	4
GOTERM_BP_FAT	GO:0050819~negative regulation of coagulation	0.00756516	9.18809	0.466744	12.5942	4
GOTERM_BP_FAT	GO:0045995~regulation of embryonic development	0.00774888	6.08035	0.583431	12.8806	5
GOTERM_BP_FAT	GO:0060445~branching involved in salivary gland morphogenesis	0.00774888	6.08035	0.583431	12.8806	5
GOTERM_BP_FAT	GO:0043269~regulation of ion transport	0.00787086	3.10098	1.05018	13.0702	9
GOTERM_BP_FAT	GO:0010033~response to organic substance	0.00849682	1.56681	4.2007	14.0373	36
GOTERM_BP_FAT	GO:0048585~negative regulation of response to stimulus	0.0086869	3.05014	1.05018	14.329	9
GOTERM_BP_FAT	GO:0001558~regulation of cell growth	0.00900612	2.61385	1.28355	14.8167	11
GOTERM_BP_FAT	GO:0030203~glycosaminoglycan metabolic process	0.00913079	3.80822	0.816803	15.0064	7
GOTERM_BP_FAT	GO:0045637~regulation of myeloid cell differentiation	0.00970803	3.30771	0.933489	15.8799	8
GOTERM_BP_FAT	GO:0016202~regulation of striated muscle tissue development	0.0103618	3.71057	0.816803	16.8588	7
GOTERM_BP_FAT	GO:0030111~regulation of Wnt receptor signaling pathway	0.0103618	3.71057	0.816803	16.8588	7
GOTERM_BP_FAT	GO:0014070~response to organic cyclic substance	0.0103618	3.71057	0.816803	16.8588	7
GOTERM_BP_FAT	GO:0030003~cellular cation homeostasis	0.0104013	2.13861	1.75029	16.9176	15
GOTERM_BP_FAT	GO:0045911~positive regulation of DNA recombination	0.0104236	8.26928	0.466744	16.9508	4
GOTERM_BP_FAT	GO:0048732~gland development	0.0105819	1.95851	2.10035	17.1861	18
GOTERM_BP_FAT	GO:0055080~cation homeostasis	0.0106339	2.00825	1.98366	17.2631	17
GOTERM_BP_FAT	GO:0040008~regulation of growth	0.0108677	1.8318	2.45041	17.609	21
GOTERM_BP_FAT	GO:0043405~regulation of MAP kinase activity	0.0116157	2.68483	1.16686	18.7064	10
GOTERM_BP_FAT	GO:0048634~regulation of muscle development	0.0117061	3.61781	0.816803	18.8382	7
GOTERM_BP_FAT	GO:0043406~positive regulation of MAP kinase activity	0.0119727	3.18049	0.933489	19.2254	8
GOTERM_BP_FAT	GO:0030099~myeloid cell differentiation	0.0121969	2.49896	1.28355	19.5496	11
GOTERM_BP_FAT	GO:0006793~phosphorus metabolic process	0.012552	1.38324	6.41774	20.0608	55
GOTERM_BP_FAT	GO:0006796~phosphate metabolic process	0.012552	1.38324	6.41774	20.0608	55
GOTERM_BP_FAT	GO:0035023~regulation of Rho protein signal transduction	0.0125874	2.65041	1.16686	20.1116	10
GOTERM_BP_FAT	GO:0007584~response to nutrient	0.0125942	2.86244	1.05018	20.1213	9
GOTERM_BP_FAT	GO:0001889~liver development	0.0131688	3.52957	0.816803	20.9412	7
GOTERM_BP_FAT	GO:0030833~regulation of actin filament polymerization	0.0131688	3.52957	0.816803	20.9412	7
GOTERM_BP_FAT	GO:0034330~cell junction organization	0.0135064	4.13464	0.700117	21.4194	6
GOTERM_BP_FAT	GO:0045582~positive regulation of T cell differentiation	0.0135064	4.13464	0.700117	21.4194	6
GOTERM_BP_FAT	GO:0043542~endothelial cell migration	0.0138247	7.51753	0.466744	21.8676	4
GOTERM_BP_FAT	GO:0050818~regulation of coagulation	0.0140664	5.1683	0.583431	22.2063	5
GOTERM_BP_FAT	GO:0048584~positive regulation of response to stimulus	0.014493	1.9926	1.86698	22.8008	16
GOTERM_BP_FAT	GO:0000041~transition metal ion transport	0.0149709	2.777	1.05018	23.4616	9
GOTERM_BP_FAT	GO:0030097~hemopoiesis	0.0151352	1.80552	2.33372	23.6877	20
GOTERM_BP_FAT	GO:0051173~positive regulation of nitrogen compound metabolic process	0.0152034	1.50351	4.2007	23.7813	36
GOTERM_BP_FAT	GO:0051056~regulation of small GTPase mediated signal transduction	0.0157195	1.83547	2.21704	24.4862	19
GOTERM_BP_FAT	GO:0030199~collagen fibril organization	0.0167272	4.92219	0.583431	25.845	5
GOTERM_BP_FAT	GO:0055066~di-, tri-valent inorganic cation homeostasis	0.0169319	2.08219	1.63361	26.1181	14
GOTERM_BP_FAT	GO:0045191~regulation of isotype switching	0.0177818	6.89107	0.466744	27.2422	4
GOTERM_BP_FAT	GO:0045646~regulation of erythrocyte differentiation	0.0177818	6.89107	0.466744	27.2422	4
GOTERM_BP_FAT	GO:0042246~tissue regeneration	0.0177818	6.89107	0.466744	27.2422	4
GOTERM_BP_FAT	GO:0030204~chondroitin sulfate metabolic process	0.0177818	6.89107	0.466744	27.2422	4
GOTERM_BP_FAT	GO:0030048~actin filament-based movement	0.0177818	6.89107	0.466744	27.2422	4
GOTERM_BP_FAT	GO:0010627~regulation of protein kinase cascade	0.0178736	2.06732	1.63361	27.3626	14
GOTERM_BP_FAT	GO:0046649~lymphocyte activation	0.0185362	1.93433	1.86698	28.2265	16
GOTERM_BP_FAT	GO:0009719~response to endogenous stimulus	0.0185362	1.93433	1.86698	28.2265	16
GOTERM_BP_FAT	GO:0001655~urogenital system development	0.0188543	2.05266	1.63361	28.6377	14
GOTERM_BP_FAT	GO:0035148~tube lumen formation	0.0192623	2.9015	0.933489	29.1618	8
GOTERM_BP_FAT	GO:0030837~negative regulation of actin filament polymerization	0.0196824	4.69846	0.583431	29.6978	5
GOTERM_BP_FAT	GO:0008361~regulation of cell size	0.0197345	2.32046	1.28355	29.764	11
GOTERM_BP_FAT	GO:0016049~cell growth	0.019987	3.75876	0.700117	30.084	6
GOTERM_BP_FAT	GO:0030335~positive regulation of cell migration	0.019987	3.75876	0.700117	30.084	6
GOTERM_BP_FAT	GO:0043691~reverse cholesterol transport	0.0211233	12.4039	0.350058	31.5071	3
GOTERM_BP_FAT	GO:0001890~placenta development	0.0211598	2.43214	1.16686	31.5524	10
GOTERM_BP_FAT	GO:0006790~sulfur metabolic process	0.0211598	2.43214	1.16686	31.5524	10
GOTERM_BP_FAT	GO:0044092~negative regulation of molecular function	0.022065	2.08335	1.51692	32.6657	13
GOTERM_BP_FAT	GO:0048339~paraxial mesoderm development	0.0223018	6.36099	0.466744	32.9542	4
GOTERM_BP_FAT	GO:0051289~protein homotetramerization	0.0223018	6.36099	0.466744	32.9542	4
GOTERM_BP_FAT	GO:0035150~regulation of tube size	0.0224217	3.14592	0.816803	33.0998	7
GOTERM_BP_FAT	GO:0008064~regulation of actin polymerization or depolymerization	0.0224217	3.14592	0.816803	33.0998	7
GOTERM_BP_FAT	GO:0050880~regulation of blood vessel size	0.0224217	3.14592	0.816803	33.0998	7
GOTERM_BP_FAT	GO:0030030~cell projection organization	0.0228659	1.62674	2.80047	33.6365	24
GOTERM_BP_FAT	GO:0045834~positive regulation of lipid metabolic process	0.0229397	4.49417	0.583431	33.7254	5
GOTERM_BP_FAT	GO:0030855~epithelial cell differentiation	0.0244161	2.13861	1.40023	35.4782	12
GOTERM_BP_FAT	GO:0030832~regulation of actin filament length	0.0246902	3.07899	0.816803	35.7988	7
GOTERM_BP_FAT	GO:0014031~mesenchymal cell development	0.0246902	3.07899	0.816803	35.7988	7
GOTERM_BP_FAT	GO:0031667~response to nutrient levels	0.0253327	2.22946	1.28355	36.5445	11
GOTERM_BP_FAT	GO:0032272~negative regulation of protein polymerization	0.0265056	4.30692	0.583431	37.8844	5
GOTERM_BP_FAT	GO:0031333~negative regulation of protein complex assembly	0.0265056	4.30692	0.583431	37.8844	5
GOTERM_BP_FAT	GO:0007435~salivary gland morphogenesis	0.0265056	4.30692	0.583431	37.8844	5
GOTERM_BP_FAT	GO:0045935~positive regulation of nucleobase, nucleoside, nucleotide and nucleic acid metabolic process	0.0265784	1.46131	3.96733	37.9668	34
GOTERM_BP_FAT	GO:0042592~homeostatic process	0.0269108	1.42316	4.43407	38.3411	38
GOTERM_BP_FAT	GO:0003018~vascular process in circulatory system	0.0271069	3.01484	0.816803	38.5611	7
GOTERM_BP_FAT	GO:0050654~chondroitin sulfate proteoglycan metabolic process	0.0273867	5.90663	0.466744	38.8736	4
GOTERM_BP_FAT	GO:0048872~homeostasis of number of cells	0.028523	2.18659	1.28355	40.1271	11
GOTERM_BP_FAT	GO:0045321~leukocyte activation	0.0292173	1.78398	1.98366	40.881	17
GOTERM_BP_FAT	GO:0051240~positive regulation of multicellular organismal process	0.0295905	1.9295	1.63361	41.2826	14
GOTERM_BP_FAT	GO:0048762~mesenchymal cell differentiation	0.0296751	2.95331	0.816803	41.3734	7
GOTERM_BP_FAT	GO:0050727~regulation of inflammatory response	0.0296751	2.95331	0.816803	41.3734	7
GOTERM_BP_FAT	GO:0042110~T cell activation	0.0302209	2.16576	1.28355	41.9551	11
GOTERM_BP_FAT	GO:0045639~positive regulation of myeloid cell differentiation	0.0303849	4.13464	0.583431	42.1289	5
GOTERM_BP_FAT	GO:0016044~membrane organization	0.0304448	1.67394	2.33372	42.1922	20
GOTERM_BP_FAT	GO:0043534~blood vessel endothelial cell migration	0.0306806	10.3366	0.350058	42.4409	3
GOTERM_BP_FAT	GO:0001885~endothelial cell development	0.0306806	10.3366	0.350058	42.4409	3
GOTERM_BP_FAT	GO:0060038~cardiac muscle cell proliferation	0.0306806	10.3366	0.350058	42.4409	3
GOTERM_BP_FAT	GO:0060419~heart growth	0.0306806	10.3366	0.350058	42.4409	3
GOTERM_BP_FAT	GO:0019800~peptide cross-linking via chondroitin 4-sulfate glycosaminoglycan	0.0306806	10.3366	0.350058	42.4409	3
GOTERM_BP_FAT	GO:0014855~striated muscle cell proliferation	0.0306806	10.3366	0.350058	42.4409	3
GOTERM_BP_FAT	GO:0055017~cardiac muscle tissue growth	0.0306806	10.3366	0.350058	42.4409	3
GOTERM_BP_FAT	GO:0048341~paraxial mesoderm formation	0.0306806	10.3366	0.350058	42.4409	3
GOTERM_BP_FAT	GO:0010883~regulation of lipid storage	0.0306806	10.3366	0.350058	42.4409	3
GOTERM_BP_FAT	GO:0051272~positive regulation of cell motion	0.031383	3.35241	0.700117	43.1758	6
GOTERM_BP_FAT	GO:0010876~lipid localization	0.0320471	2.05023	1.40023	43.8624	12
GOTERM_BP_FAT	GO:0060485~mesenchyme development	0.0323979	2.89425	0.816803	44.222	7
GOTERM_BP_FAT	GO:0001841~neural tube formation	0.0323979	2.89425	0.816803	44.222	7
GOTERM_BP_FAT	GO:0055010~ventricular cardiac muscle morphogenesis	0.0330337	5.51285	0.466744	44.8681	4
GOTERM_BP_FAT	GO:0018149~peptide cross-linking	0.0330337	5.51285	0.466744	44.8681	4
GOTERM_BP_FAT	GO:0009725~response to hormone stimulus	0.0340022	1.89167	1.63361	45.8387	14
GOTERM_BP_FAT	GO:0006897~endocytosis	0.0343666	1.8349	1.75029	46.1998	15
GOTERM_BP_FAT	GO:0010324~membrane invagination	0.0343666	1.8349	1.75029	46.1998	15
GOTERM_BP_FAT	GO:0051054~positive regulation of DNA metabolic process	0.0345814	3.97562	0.583431	46.4115	5
GOTERM_BP_FAT	GO:0007431~salivary gland development	0.0345814	3.97562	0.583431	46.4115	5
GOTERM_BP_FAT	GO:0046578~regulation of Ras protein signal transduction	0.0358654	1.82411	1.75029	47.6609	15
GOTERM_BP_FAT	GO:0007219~Notch signaling pathway	0.0383178	2.78293	0.816803	49.9713	7
GOTERM_BP_FAT	GO:0008283~cell proliferation	0.0383596	1.65735	2.21704	50.0098	19
GOTERM_BP_FAT	GO:0051336~regulation of hydrolase activity	0.0388501	1.75942	1.86698	50.4598	16
GOTERM_BP_FAT	GO:0002700~regulation of production of molecular mediator of immune response	0.0390972	3.82837	0.583431	50.6851	5
GOTERM_BP_FAT	GO:0045766~positive regulation of angiogenesis	0.039236	5.1683	0.466744	50.8112	4
GOTERM_BP_FAT	GO:0048871~multicellular organismal homeostasis	0.0392873	2.50584	0.933489	50.8577	8
GOTERM_BP_FAT	GO:0016310~phosphorylation	0.0396191	1.34162	5.13419	51.1577	44
GOTERM_BP_FAT	GO:0045944~positive regulation of transcription from RNA polymerase II promoter	0.040038	1.52009	2.91715	51.534	25
GOTERM_BP_FAT	GO:0021915~neural tube development	0.041315	2.29702	1.05018	52.6642	9
GOTERM_BP_FAT	GO:0001838~embryonic epithelial tube formation	0.0415196	2.73042	0.816803	52.8429	7
GOTERM_BP_FAT	GO:0045619~regulation of lymphocyte differentiation	0.0415196	2.73042	0.816803	52.8429	7
GOTERM_BP_FAT	GO:0051926~negative regulation of calcium ion transport	0.0415971	8.85994	0.350058	52.9105	3
GOTERM_BP_FAT	GO:0045579~positive regulation of B cell differentiation	0.0415971	8.85994	0.350058	52.9105	3
GOTERM_BP_FAT	GO:0007519~skeletal muscle tissue development	0.0421242	2.46844	0.933489	53.3674	8
GOTERM_BP_FAT	GO:0040017~positive regulation of locomotion	0.0421469	3.10098	0.700117	53.387	6
GOTERM_BP_FAT	GO:0030005~cellular di-, tri-valent inorganic cation homeostasis	0.0432724	1.95337	1.40023	54.3484	12
GOTERM_BP_FAT	GO:0001910~regulation of leukocyte mediated cytotoxicity	0.0439332	3.69164	0.583431	54.9041	5
GOTERM_BP_FAT	GO:0030705~cytoskeleton-dependent intracellular transport	0.0439332	3.69164	0.583431	54.9041	5
GOTERM_BP_FAT	GO:0031341~regulation of cell killing	0.0439332	3.69164	0.583431	54.9041	5
GOTERM_BP_FAT	GO:0010740~positive regulation of protein kinase cascade	0.0439342	2.26901	1.05018	54.905	9
GOTERM_BP_FAT	GO:0006470~protein amino acid dephosphorylation	0.0441397	2.0304	1.28355	55.0765	11
GOTERM_BP_FAT	GO:0048589~developmental growth	0.0444569	2.13126	1.16686	55.34	10
GOTERM_BP_FAT	GO:0007599~hemostasis	0.0450906	2.43214	0.933489	55.8621	8
GOTERM_BP_FAT	GO:0060425~lung morphogenesis	0.0459832	4.86428	0.466744	56.5878	4
GOTERM_BP_FAT	GO:0048535~lymph node development	0.0459832	4.86428	0.466744	56.5878	4
GOTERM_BP_FAT	GO:0006869~lipid transport	0.0464322	2.01244	1.28355	56.9485	11
GOTERM_BP_FAT	GO:0060627~regulation of vesicle-mediated transport	0.0481879	2.39689	0.933489	58.3321	8
GOTERM_BP_FAT	GO:0060538~skeletal muscle organ development	0.0481879	2.39689	0.933489	58.3321	8
GOTERM_BP_FAT	GO:0030031~cell projection assembly	0.0514174	2.36265	0.933489	60.7683	8
GOTERM_BP_FAT	GO:0007264~small GTPase mediated signal transduction	0.051856	1.59671	2.21704	61.0886	19
GOTERM_BP_FAT	GO:0001817~regulation of cytokine production	0.0521059	1.89373	1.40023	61.27	12
GOTERM_BP_FAT	GO:0019216~regulation of lipid metabolic process	0.0521131	2.58415	0.816803	61.2752	7
GOTERM_BP_FAT	GO:0055065~metal ion homeostasis	0.0522329	2.06732	1.16686	61.3619	10
GOTERM_BP_FAT	GO:0043086~negative regulation of catalytic activity	0.0522329	2.06732	1.16686	61.3619	10
GOTERM_BP_FAT	GO:0050878~regulation of body fluid levels	0.0524391	2.18893	1.05018	61.5107	9
GOTERM_BP_FAT	GO:0060415~muscle tissue morphogenesis	0.0532622	4.59405	0.466744	62.099	4
GOTERM_BP_FAT	GO:0055008~cardiac muscle tissue morphogenesis	0.0532622	4.59405	0.466744	62.099	4
GOTERM_BP_FAT	GO:0043011~myeloid dendritic cell differentiation	0.0537195	7.75245	0.350058	62.4222	3
GOTERM_BP_FAT	GO:0043372~positive regulation of CD4-positive, alpha beta T cell differentiation	0.0537195	7.75245	0.350058	62.4222	3
GOTERM_BP_FAT	GO:0033002~muscle cell proliferation	0.0537195	7.75245	0.350058	62.4222	3
GOTERM_BP_FAT	GO:0045599~negative regulation of fat cell differentiation	0.0537195	7.75245	0.350058	62.4222	3
GOTERM_BP_FAT	GO:0010522~regulation of calcium ion transport into cytosol	0.0537195	7.75245	0.350058	62.4222	3
GOTERM_BP_FAT	GO:0001773~myeloid dendritic cell activation	0.0537195	7.75245	0.350058	62.4222	3
GOTERM_BP_FAT	GO:0045648~positive regulation of erythrocyte differentiation	0.0537195	7.75245	0.350058	62.4222	3
GOTERM_BP_FAT	GO:0002250~adaptive immune response	0.0547801	2.32937	0.933489	63.1618	8
GOTERM_BP_FAT	GO:0050670~regulation of lymphocyte proliferation	0.0547801	2.32937	0.933489	63.1618	8
GOTERM_BP_FAT	GO:0002460~adaptive immune response based on somatic recombination of immune receptors built from immunoglobulin superfamily domains	0.0547801	2.32937	0.933489	63.1618	8
GOTERM_BP_FAT	GO:0032944~regulation of mononuclear cell proliferation	0.0547801	2.32937	0.933489	63.1618	8
GOTERM_BP_FAT	GO:0006979~response to oxidative stress	0.0586586	2.13861	1.05018	65.7512	9
GOTERM_BP_FAT	GO:0050778~positive regulation of immune response	0.0590957	1.92716	1.28355	66.032	11
GOTERM_BP_FAT	GO:0045580~regulation of T cell differentiation	0.0595724	2.81907	0.700117	66.3358	6
GOTERM_BP_FAT	GO:0006029~proteoglycan metabolic process	0.0603533	3.33439	0.583431	66.8278	5
GOTERM_BP_FAT	GO:0060191~regulation of lipase activity	0.0603533	3.33439	0.583431	66.8278	5
GOTERM_BP_FAT	GO:0032526~response to retinoic acid	0.0610568	4.35225	0.466744	67.2654	4
GOTERM_BP_FAT	GO:0009991~response to extracellular stimulus	0.0618737	1.91097	1.28355	67.7665	11
GOTERM_BP_FAT	GO:0070663~regulation of leukocyte proliferation	0.0619083	2.26556	0.933489	67.7875	8
GOTERM_BP_FAT	GO:0050678~regulation of epithelial cell proliferation	0.0642122	2.45275	0.816803	69.1615	7
GOTERM_BP_FAT	GO:0001892~embryonic placenta development	0.0642122	2.45275	0.816803	69.1615	7
GOTERM_BP_FAT	GO:0010035~response to inorganic substance	0.065325	2.09055	1.05018	69.8051	9
GOTERM_BP_FAT	GO:0055074~calcium ion homeostasis	0.065325	2.09055	1.05018	69.8051	9
GOTERM_BP_FAT	GO:0001916~positive regulation of T cell mediated cytotoxicity	0.0669065	6.89107	0.350058	70.698	3
GOTERM_BP_FAT	GO:0032990~cell part morphogenesis	0.0670731	1.62941	1.86698	70.7906	16
GOTERM_BP_FAT	GO:0009891~positive regulation of biosynthetic process	0.0692835	1.34653	3.96733	71.9934	34
GOTERM_BP_FAT	GO:0043270~positive regulation of ion transport	0.0693493	4.13464	0.466744	72.0284	4
GOTERM_BP_FAT	GO:0033189~response to vitamin A	0.0693493	4.13464	0.466744	72.0284	4
GOTERM_BP_FAT	GO:0045638~negative regulation of myeloid cell differentiation	0.0693493	4.13464	0.466744	72.0284	4
GOTERM_BP_FAT	GO:0030218~erythrocyte differentiation	0.069611	2.6965	0.700117	72.1675	6
GOTERM_BP_FAT	GO:0050730~regulation of peptidyl-tyrosine phosphorylation	0.069611	2.6965	0.700117	72.1675	6
GOTERM_BP_FAT	GO:0060443~mammary gland morphogenesis	0.0728648	3.1323	0.583431	73.8433	5
GOTERM_BP_FAT	GO:0048002~antigen processing and presentation of peptide antigen	0.0728648	3.1323	0.583431	73.8433	5
GOTERM_BP_FAT	GO:0007389~pattern specification process	0.0734444	1.50351	2.33372	74.1317	20
GOTERM_BP_FAT	GO:0048878~chemical homeostasis	0.0750726	1.42985	2.80047	74.9257	24
GOTERM_BP_FAT	GO:0006357~regulation of transcription from RNA polymerase II promoter	0.0756063	1.31428	4.31739	75.181	37
GOTERM_BP_FAT	GO:0001666~response to hypoxia	0.0778259	2.33407	0.816803	76.2164	7
GOTERM_BP_FAT	GO:0031343~positive regulation of cell killing	0.0781196	3.93775	0.466744	76.3503	4
GOTERM_BP_FAT	GO:0001912~positive regulation of leukocyte mediated cytotoxicity	0.0781196	3.93775	0.466744	76.3503	4
GOTERM_BP_FAT	GO:0008629~induction of apoptosis by intracellular signals	0.079576	3.04018	0.583431	77.0039	5
GOTERM_BP_FAT	GO:0002573~myeloid leukocyte differentiation	0.079576	3.04018	0.583431	77.0039	5
GOTERM_BP_FAT	GO:0046942~carboxylic acid transport	0.0800126	2.00063	1.05018	77.1965	9
GOTERM_BP_FAT	GO:0032147~activation of protein kinase activity	0.0805229	2.58415	0.700117	77.4197	6
GOTERM_BP_FAT	GO:0001932~regulation of protein amino acid phosphorylation	0.0806725	1.89662	1.16686	77.4847	10
GOTERM_BP_FAT	GO:0033344~cholesterol efflux	0.0810272	6.20196	0.350058	77.6382	3
GOTERM_BP_FAT	GO:0031663~lipopolysaccharide-mediated signaling pathway	0.0810272	6.20196	0.350058	77.6382	3
GOTERM_BP_FAT	GO:0043370~regulation of CD4-positive, alpha beta T cell differentiation	0.0810272	6.20196	0.350058	77.6382	3
GOTERM_BP_FAT	GO:0050801~ion homeostasis	0.0822349	1.48195	2.33372	78.1534	20
GOTERM_BP_FAT	GO:0070482~response to oxygen levels	0.0826985	2.29702	0.816803	78.3482	7
GOTERM_BP_FAT	GO:0010628~positive regulation of gene expression	0.0838207	1.35119	3.50058	78.8129	30
GOTERM_BP_FAT	GO:0006875~cellular metal ion homeostasis	0.0839676	1.97935	1.05018	78.8731	9
GOTERM_BP_FAT	GO:0015849~organic acid transport	0.0839676	1.97935	1.05018	78.8731	9
GOTERM_BP_FAT	GO:0048858~cell projection morphogenesis	0.0843009	1.60673	1.75029	79.0089	15
GOTERM_BP_FAT	GO:0002695~negative regulation of leukocyte activation	0.0863011	2.53141	0.700117	79.807	6
GOTERM_BP_FAT	GO:0050866~negative regulation of cell activation	0.0863011	2.53141	0.700117	79.807	6
GOTERM_BP_FAT	GO:0034101~erythrocyte homeostasis	0.0863011	2.53141	0.700117	79.807	6
GOTERM_BP_FAT	GO:0001707~mesoderm formation	0.0865826	2.95331	0.583431	79.917	5
GOTERM_BP_FAT	GO:0033273~response to vitamin	0.0873465	3.75876	0.466744	80.2127	4
GOTERM_BP_FAT	GO:0002889~regulation of immunoglobulin mediated immune response	0.0873465	3.75876	0.466744	80.2127	4
GOTERM_BP_FAT	GO:0051262~protein tetramerization	0.0873465	3.75876	0.466744	80.2127	4
GOTERM_BP_FAT	GO:0000018~regulation of DNA recombination	0.0873465	3.75876	0.466744	80.2127	4
GOTERM_BP_FAT	GO:0001933~negative regulation of protein amino acid phosphorylation	0.0873465	3.75876	0.466744	80.2127	4
GOTERM_BP_FAT	GO:0002712~regulation of B cell mediated immunity	0.0873465	3.75876	0.466744	80.2127	4
GOTERM_BP_FAT	GO:0002637~regulation of immunoglobulin production	0.0873465	3.75876	0.466744	80.2127	4
GOTERM_BP_FAT	GO:0006917~induction of apoptosis	0.0897457	1.66926	1.51692	81.1147	13
GOTERM_BP_FAT	GO:0012502~induction of programmed cell death	0.0897457	1.66926	1.51692	81.1147	13
GOTERM_BP_FAT	GO:0052547~regulation of peptidase activity	0.0922903	2.48078	0.700117	82.029	6
GOTERM_BP_FAT	GO:0014028~notochord formation	0.094257	20.6732	0.233372	82.7068	2
GOTERM_BP_FAT	GO:0048296~regulation of isotype switching to IgA isotypes	0.094257	20.6732	0.233372	82.7068	2
GOTERM_BP_FAT	GO:0048298~positive regulation of isotype switching to IgA isotypes	0.094257	20.6732	0.233372	82.7068	2
GOTERM_BP_FAT	GO:0008218~bioluminescence	0.094257	20.6732	0.233372	82.7068	2
GOTERM_BP_FAT	GO:0060612~adipose tissue development	0.094257	20.6732	0.233372	82.7068	2
GOTERM_BP_FAT	GO:0001886~endothelial cell morphogenesis	0.094257	20.6732	0.233372	82.7068	2
GOTERM_BP_FAT	GO:0010888~negative regulation of lipid storage	0.094257	20.6732	0.233372	82.7068	2
GOTERM_BP_FAT	GO:0045941~positive regulation of transcription	0.0942589	1.34121	3.3839	82.7074	29
GOTERM_BP_FAT	GO:0016055~Wnt receptor signaling pathway	0.094284	1.76283	1.28355	82.7159	11
GOTERM_BP_FAT	GO:0010604~positive regulation of macromolecule metabolic process	0.0943864	1.28772	4.31739	82.7505	37
GOTERM_BP_FAT	GO:0006873~cellular ion homeostasis	0.0945153	1.49445	2.10035	82.794	18
GOTERM_BP_FAT	GO:0009617~response to bacterium	0.0956152	1.69917	1.40023	83.1607	12
GOTERM_BP_FAT	GO:0002711~positive regulation of T cell mediated immunity	0.0959611	5.63815	0.350058	83.2745	3
GOTERM_BP_FAT	GO:0030865~cortical cytoskeleton organization	0.0959611	5.63815	0.350058	83.2745	3
GOTERM_BP_FAT	GO:0001914~regulation of T cell mediated cytotoxicity	0.0959611	5.63815	0.350058	83.2745	3
GOTERM_BP_FAT	GO:0008354~germ cell migration	0.0959611	5.63815	0.350058	83.2745	3
GOTERM_BP_FAT	GO:0001738~morphogenesis of a polarized epithelium	0.0959611	5.63815	0.350058	83.2745	3
GOTERM_BP_FAT	GO:0045893~positive regulation of transcription, DNA-dependent	0.0961847	1.36769	3.03384	83.3477	26
GOTERM_BP_FAT	GO:0008277~regulation of G-protein coupled receptor protein signaling pathway	0.0970076	3.59534	0.466744	83.6144	4
GOTERM_BP_FAT	GO:0002521~leukocyte differentiation	0.0979916	1.74927	1.28355	83.9281	11
GOTERM_BP_FAT	GO:0007565~female pregnancy	0.0983045	2.19261	0.816803	84.0266	7

## Sheet: Supplementary Table S6
Supplementary Table S6. DAVID analysis to determine GO term enrichment for genes determined to be expressed in kidney endothelial cells by comparing translated RNAs from E14.5 kidney endothelial cells with translated RNAs from whole kidneys. Only RNAs with a padj < 0.001, fold change > 4, and RPKM (average in translated RNA from whole kidney samples) >1 were included in the analysis.
Category	Term	P-value	Fold Enrichment	%	FDR	Count
GOTERM_BP_FAT	GO:0001568~blood vessel development	4.38781e-12	5.66524	7.64706	7.40655e-09	26
GOTERM_BP_FAT	GO:0001944~vasculature development	7.6333e-12	5.52535	7.64706	1.28849e-08	26
GOTERM_BP_FAT	GO:0007155~cell adhesion	4.74318e-11	3.57142	10.8824	8.0064e-08	37
GOTERM_BP_FAT	GO:0022610~biological adhesion	4.74318e-11	3.57142	10.8824	8.0064e-08	37
GOTERM_BP_FAT	GO:0001525~angiogenesis	6.21565e-11	7.48989	5.58824	1.04919e-07	19
GOTERM_BP_FAT	GO:0048514~blood vessel morphogenesis	1.37278e-10	5.88652	6.47059	2.31722e-07	22
GOTERM_BP_FAT	GO:0042127~regulation of cell proliferation	2.02427e-10	3.55793	10.2941	3.41693e-07	35
GOTERM_BP_FAT	GO:0030334~regulation of cell migration	7.99988e-09	8.50555	4.11765	1.35036e-05	14
GOTERM_BP_FAT	GO:0040012~regulation of locomotion	1.01633e-08	7.52051	4.41176	1.71554e-05	15
GOTERM_BP_FAT	GO:0007242~intracellular signaling cascade	3.22712e-08	2.53488	12.6471	5.44732e-05	43
GOTERM_BP_FAT	GO:0051270~regulation of cell motion	5.95882e-08	7.22971	4.11765	0.000100584	14
GOTERM_BP_FAT	GO:0007517~muscle organ development	7.41021e-07	4.97743	4.70588	0.00125082	16
GOTERM_BP_FAT	GO:0040013~negative regulation of locomotion	9.89254e-07	14.2457	2.35294	0.00166983	8
GOTERM_BP_FAT	GO:0042060~wound healing	7.27859e-06	5.73787	3.52941	0.0122854	12
GOTERM_BP_FAT	GO:0030336~negative regulation of cell migration	8.05894e-06	13.9033	2.05882	0.0136025	7
GOTERM_BP_FAT	GO:0051271~negative regulation of cell motion	1.94832e-05	12.0495	2.05882	0.0328822	7
GOTERM_BP_FAT	GO:0007519~skeletal muscle tissue development	4.16948e-05	6.93683	2.64706	0.0703567	9
GOTERM_BP_FAT	GO:0060538~skeletal muscle organ development	5.1709e-05	6.73576	2.64706	0.087248	9
GOTERM_BP_FAT	GO:0008284~positive regulation of cell proliferation	5.34051e-05	3.32536	5	0.0901085	17
GOTERM_BP_FAT	GO:0006793~phosphorus metabolic process	0.000111843	2.07317	9.70588	0.18862	33
GOTERM_BP_FAT	GO:0006796~phosphate metabolic process	0.000111843	2.07317	9.70588	0.18862	33
GOTERM_BP_FAT	GO:0007167~enzyme linked receptor protein signaling pathway	0.000158201	3.1779	4.70588	0.266706	16
GOTERM_BP_FAT	GO:0060537~muscle tissue development	0.000171854	4.47283	3.23529	0.289691	11
GOTERM_BP_FAT	GO:0045765~regulation of angiogenesis	0.000184836	8.21558	2.05882	0.311542	7
GOTERM_BP_FAT	GO:0051249~regulation of lymphocyte activation	0.000195415	4.40348	3.23529	0.329345	11
GOTERM_BP_FAT	GO:0050864~regulation of B cell activation	0.000301313	7.53095	2.05882	0.507396	7
GOTERM_BP_FAT	GO:0002694~regulation of leukocyte activation	0.000318643	4.14634	3.23529	0.536504	11
GOTERM_BP_FAT	GO:0050871~positive regulation of B cell activation	0.000336858	9.68265	1.76471	0.567091	6
GOTERM_BP_FAT	GO:0030155~regulation of cell adhesion	0.000338753	5.16408	2.64706	0.570273	9
GOTERM_BP_FAT	GO:0050865~regulation of cell activation	0.000357968	4.08668	3.23529	0.602528	11
GOTERM_BP_FAT	GO:0014706~striated muscle tissue development	0.000518811	4.3034	2.94118	0.872144	10
GOTERM_BP_FAT	GO:0032844~regulation of homeostatic process	0.000846594	6.23251	2.05882	1.41947	7
GOTERM_BP_FAT	GO:0006928~cell motion	0.000957395	2.57447	5	1.60384	17
GOTERM_BP_FAT	GO:0001570~vasculogenesis	0.000971007	7.74612	1.76471	1.62647	6
GOTERM_BP_FAT	GO:0051251~positive regulation of lymphocyte activation	0.00101239	5.03813	2.35294	1.69523	8
GOTERM_BP_FAT	GO:0002696~positive regulation of leukocyte activation	0.00125188	4.86031	2.35294	2.09227	8
GOTERM_BP_FAT	GO:0045646~regulation of erythrocyte differentiation	0.00137028	17.2136	1.17647	2.28801	4
GOTERM_BP_FAT	GO:0048534~hemopoietic or lymphoid organ development	0.00140713	2.82411	4.11765	2.34886	14
GOTERM_BP_FAT	GO:0016477~cell migration	0.00141052	2.98369	3.82353	2.35445	13
GOTERM_BP_FAT	GO:0050867~positive regulation of cell activation	0.0014347	4.74858	2.35294	2.39435	8
GOTERM_BP_FAT	GO:0006470~protein amino acid dephosphorylation	0.00144663	4.14971	2.64706	2.41403	9
GOTERM_BP_FAT	GO:0035295~tube development	0.00151257	2.80221	4.11765	2.52275	14
GOTERM_BP_FAT	GO:0009611~response to wounding	0.00156564	2.55016	4.70588	2.61018	16
GOTERM_BP_FAT	GO:0019932~second-messenger-mediated signaling	0.00162026	4.07691	2.64706	2.70006	9
GOTERM_BP_FAT	GO:0030097~hemopoiesis	0.00164978	2.93157	3.82353	2.74861	13
GOTERM_BP_FAT	GO:0048754~branching morphogenesis of a tube	0.00186244	4.53985	2.35294	3.0977	8
GOTERM_BP_FAT	GO:0002263~cell activation during immune response	0.00191991	9.22157	1.47059	3.19183	5
GOTERM_BP_FAT	GO:0002366~leukocyte activation during immune response	0.00191991	9.22157	1.47059	3.19183	5
GOTERM_BP_FAT	GO:0002520~immune system development	0.00220369	2.68763	4.11765	3.6554	14
GOTERM_BP_FAT	GO:0001763~morphogenesis of a branching structure	0.00248628	3.80957	2.64706	4.11496	9
GOTERM_BP_FAT	GO:0008285~negative regulation of cell proliferation	0.00274665	2.92307	3.52941	4.53655	12
GOTERM_BP_FAT	GO:0002684~positive regulation of immune system process	0.0029232	3.10409	3.23529	4.82142	11
GOTERM_BP_FAT	GO:0006468~protein amino acid phosphorylation	0.0033327	1.95996	6.76471	5.4791	23
GOTERM_BP_FAT	GO:0002312~B cell activation during immune response	0.00356463	30.9845	0.882353	5.84971	3
GOTERM_BP_FAT	GO:0002313~mature B cell differentiation during immune response	0.00356463	30.9845	0.882353	5.84971	3
GOTERM_BP_FAT	GO:0016337~cell-cell adhesion	0.00377853	2.80403	3.52941	6.19028	12
GOTERM_BP_FAT	GO:0035023~regulation of Rho protein signal transduction	0.00390501	4.63443	2.05882	6.39111	7
GOTERM_BP_FAT	GO:0034655~nucleobase, nucleoside, nucleotide and nucleic acid catabolic process	0.00441898	7.37726	1.47059	7.20309	5
GOTERM_BP_FAT	GO:0034656~nucleobase, nucleoside and nucleotide catabolic process	0.00441898	7.37726	1.47059	7.20309	5
GOTERM_BP_FAT	GO:0002285~lymphocyte activation during immune response	0.00466631	11.4757	1.17647	7.59146	4
GOTERM_BP_FAT	GO:0035239~tube morphogenesis	0.00509487	3.09226	2.94118	8.26078	10
GOTERM_BP_FAT	GO:0051674~localization of cell	0.00521238	2.54292	3.82353	8.44351	13
GOTERM_BP_FAT	GO:0048870~cell motility	0.00521238	2.54292	3.82353	8.44351	13
GOTERM_BP_FAT	GO:0016311~dephosphorylation	0.00527341	3.36788	2.64706	8.53828	9
GOTERM_BP_FAT	GO:0050878~regulation of body fluid levels	0.00595008	4.25277	2.05882	9.58285	7
GOTERM_BP_FAT	GO:0045165~cell fate commitment	0.005991	3.29622	2.64706	9.64566	9
GOTERM_BP_FAT	GO:0016310~phosphorylation	0.00602257	1.82799	7.05882	9.69408	24
GOTERM_BP_FAT	GO:0001936~regulation of endothelial cell proliferation	0.00633677	10.3282	1.17647	10.1747	4
GOTERM_BP_FAT	GO:0048015~phosphoinositide-mediated signaling	0.0065377	6.62062	1.47059	10.4808	5
GOTERM_BP_FAT	GO:0001666~response to hypoxia	0.00678071	4.9975	1.76471	10.8497	6
GOTERM_BP_FAT	GO:0006955~immune response	0.00716432	2.10022	5	11.4292	17
GOTERM_BP_FAT	GO:0070482~response to oxygen levels	0.00725216	4.91817	1.76471	11.5613	6
GOTERM_BP_FAT	GO:0002335~mature B cell differentiation	0.00729704	22.1318	0.882353	11.6288	3
GOTERM_BP_FAT	GO:0044270~nitrogen compound catabolic process	0.00781217	6.29766	1.47059	12.3997	5
GOTERM_BP_FAT	GO:0030099~myeloid cell differentiation	0.00824667	3.97237	2.05882	13.045	7
GOTERM_BP_FAT	GO:0016525~negative regulation of angiogenesis	0.00832124	9.38924	1.17647	13.1553	4
GOTERM_BP_FAT	GO:0001974~blood vessel remodeling	0.00832124	9.38924	1.17647	13.1553	4
GOTERM_BP_FAT	GO:0016044~membrane organization	0.00851158	2.50887	3.52941	13.4362	12
GOTERM_BP_FAT	GO:0051240~positive regulation of multicellular organismal process	0.00859335	3.09845	2.64706	13.5566	9
GOTERM_BP_FAT	GO:0051056~regulation of small GTPase mediated signal transduction	0.00865417	2.65443	3.23529	13.6461	11
GOTERM_BP_FAT	GO:0051259~protein oligomerization	0.00880299	4.69462	1.76471	13.8647	6
GOTERM_BP_FAT	GO:0050817~coagulation	0.00936712	4.62455	1.76471	14.6885	6
GOTERM_BP_FAT	GO:0007596~blood coagulation	0.00936712	4.62455	1.76471	14.6885	6
GOTERM_BP_FAT	GO:0045648~positive regulation of erythrocyte differentiation	0.00960627	19.3653	0.882353	15.0354	3
GOTERM_BP_FAT	GO:0007599~hemostasis	0.00995568	4.55654	1.76471	15.54	6
GOTERM_BP_FAT	GO:0051092~positive regulation of NF-kappaB transcription factor activity	0.0106318	8.6068	1.17647	16.5083	4
GOTERM_BP_FAT	GO:0001569~patterning of blood vessels	0.0106318	8.6068	1.17647	16.5083	4
GOTERM_BP_FAT	GO:0001775~cell activation	0.0113836	2.5473	3.23529	17.5728	11
GOTERM_BP_FAT	GO:0050863~regulation of T cell activation	0.0116601	3.68863	2.05882	17.9611	7
GOTERM_BP_FAT	GO:0010959~regulation of metal ion transport	0.0116833	5.61313	1.47059	17.9936	5
GOTERM_BP_FAT	GO:0060429~epithelium development	0.0118628	2.39262	3.52941	18.2446	12
GOTERM_BP_FAT	GO:0050670~regulation of lymphocyte proliferation	0.0118727	4.36401	1.76471	18.2585	6
GOTERM_BP_FAT	GO:0002683~negative regulation of immune system process	0.0118727	4.36401	1.76471	18.2585	6
GOTERM_BP_FAT	GO:0032944~regulation of mononuclear cell proliferation	0.0118727	4.36401	1.76471	18.2585	6
GOTERM_BP_FAT	GO:0044057~regulation of system process	0.0122544	2.68963	2.94118	18.7898	10
GOTERM_BP_FAT	GO:0014031~mesenchymal cell development	0.0125814	5.4937	1.47059	19.2424	5
GOTERM_BP_FAT	GO:0048771~tissue remodeling	0.0125814	5.4937	1.47059	19.2424	5
GOTERM_BP_FAT	GO:0007243~protein kinase cascade	0.0127758	2.50242	3.23529	19.5104	11
GOTERM_BP_FAT	GO:0043086~negative regulation of catalytic activity	0.0127949	3.61486	2.05882	19.5367	7
GOTERM_BP_FAT	GO:0070663~regulation of leukocyte proliferation	0.0132814	4.24445	1.76471	20.2035	6
GOTERM_BP_FAT	GO:0051260~protein homooligomerization	0.0145071	5.26947	1.47059	21.8601	5
GOTERM_BP_FAT	GO:0048762~mesenchymal cell differentiation	0.0145071	5.26947	1.47059	21.8601	5
GOTERM_BP_FAT	GO:0007178~transmembrane receptor protein serine/threonine kinase signaling pathway	0.0147989	4.13127	1.76471	22.2498	6
GOTERM_BP_FAT	GO:0060485~mesenchyme development	0.0155359	5.16408	1.47059	23.2258	5
GOTERM_BP_FAT	GO:0030888~regulation of B cell proliferation	0.0162656	7.37726	1.17647	24.1807	4
GOTERM_BP_FAT	GO:0006469~negative regulation of protein kinase activity	0.0166097	5.06283	1.47059	24.6271	5
GOTERM_BP_FAT	GO:0033673~negative regulation of kinase activity	0.0166097	5.06283	1.47059	24.6271	5
GOTERM_BP_FAT	GO:0010324~membrane invagination	0.0168167	2.7501	2.64706	24.8944	9
GOTERM_BP_FAT	GO:0006897~endocytosis	0.0168167	2.7501	2.64706	24.8944	9
GOTERM_BP_FAT	GO:0003013~circulatory system process	0.0173752	3.37837	2.05882	25.6115	7
GOTERM_BP_FAT	GO:0008015~blood circulation	0.0173752	3.37837	2.05882	25.6115	7
GOTERM_BP_FAT	GO:0051094~positive regulation of developmental process	0.0180883	2.51906	2.94118	26.5175	10
GOTERM_BP_FAT	GO:0051348~negative regulation of transferase activity	0.0188938	4.87178	1.47059	27.5283	5
GOTERM_BP_FAT	GO:0009166~nucleotide catabolic process	0.0195999	6.88544	1.17647	28.4037	4
GOTERM_BP_FAT	GO:0022612~gland morphogenesis	0.020036	3.82525	1.76471	28.9395	6
GOTERM_BP_FAT	GO:0007265~Ras protein signal transduction	0.0201051	4.78156	1.47059	29.024	5
GOTERM_BP_FAT	GO:0044087~regulation of cellular component biogenesis	0.0210126	3.7786	1.76471	30.1255	6
GOTERM_BP_FAT	GO:0046634~regulation of alpha-beta T cell activation	0.0213977	6.66333	1.17647	30.5879	4
GOTERM_BP_FAT	GO:0051091~positive regulation of transcription factor activity	0.0213977	6.66333	1.17647	30.5879	4
GOTERM_BP_FAT	GO:0001937~negative regulation of endothelial cell proliferation	0.0215232	12.9102	0.882353	30.7381	3
GOTERM_BP_FAT	GO:0045621~positive regulation of lymphocyte differentiation	0.0232828	6.4551	1.17647	32.8108	4
GOTERM_BP_FAT	GO:0009891~positive regulation of biosynthetic process	0.0245639	1.78072	5.29412	34.2829	18
GOTERM_BP_FAT	GO:0042509~regulation of tyrosine phosphorylation of STAT protein	0.0251172	11.9171	0.882353	34.9094	3
GOTERM_BP_FAT	GO:0051924~regulation of calcium ion transport	0.0252552	6.25949	1.17647	35.0647	4
GOTERM_BP_FAT	GO:0007169~transmembrane receptor protein tyrosine kinase signaling pathway	0.0256977	2.53971	2.64706	35.5605	9
GOTERM_BP_FAT	GO:0043269~regulation of ion transport	0.0283698	4.3034	1.47059	38.4796	5
GOTERM_BP_FAT	GO:0048010~vascular endothelial growth factor receptor signaling pathway	0.0289362	11.0659	0.882353	39.0821	3
GOTERM_BP_FAT	GO:0002027~regulation of heart rate	0.0289362	11.0659	0.882353	39.0821	3
GOTERM_BP_FAT	GO:0048585~negative regulation of response to stimulus	0.0299164	4.23285	1.47059	40.1118	5
GOTERM_BP_FAT	GO:0051493~regulation of cytoskeleton organization	0.0299505	3.44272	1.76471	40.1474	6
GOTERM_BP_FAT	GO:0006195~purine nucleotide catabolic process	0.0329702	10.3282	0.882353	43.2158	3
GOTERM_BP_FAT	GO:0042325~regulation of phosphorylation	0.0366577	2.10389	3.23529	46.7621	11
GOTERM_BP_FAT	GO:0009968~negative regulation of signal transduction	0.0375537	2.55016	2.35294	47.5918	8
GOTERM_BP_FAT	GO:0044092~negative regulation of molecular function	0.0387714	2.80221	2.05882	48.6999	7
GOTERM_BP_FAT	GO:0043388~positive regulation of DNA binding	0.0389087	5.29649	1.17647	48.8235	4
GOTERM_BP_FAT	GO:0002521~leukocyte differentiation	0.0400201	2.78066	2.05882	49.8134	7
GOTERM_BP_FAT	GO:0007389~pattern specification process	0.0407466	2.06563	3.23529	50.4506	11
GOTERM_BP_FAT	GO:0046425~regulation of JAK-STAT cascade	0.0416449	9.11309	0.882353	51.2281	3
GOTERM_BP_FAT	GO:0046638~positive regulation of alpha-beta T cell differentiation	0.0416449	9.11309	0.882353	51.2281	3
GOTERM_BP_FAT	GO:0060445~branching involved in salivary gland morphogenesis	0.0416449	9.11309	0.882353	51.2281	3
GOTERM_BP_FAT	GO:0045995~regulation of embryonic development	0.0416449	9.11309	0.882353	51.2281	3
GOTERM_BP_FAT	GO:0031328~positive regulation of cellular biosynthetic process	0.0425169	1.69805	5	51.9717	17
GOTERM_BP_FAT	GO:0001889~liver development	0.0441415	5.03813	1.17647	53.3289	4
GOTERM_BP_FAT	GO:0051174~regulation of phosphorus metabolic process	0.044226	2.03602	3.23529	53.3985	11
GOTERM_BP_FAT	GO:0019220~regulation of phosphate metabolic process	0.044226	2.03602	3.23529	53.3985	11
GOTERM_BP_FAT	GO:0045597~positive regulation of cell differentiation	0.0444614	2.45909	2.35294	53.5919	8
GOTERM_BP_FAT	GO:0002009~morphogenesis of an epithelium	0.0456565	2.44454	2.35294	54.562	8
GOTERM_BP_FAT	GO:0051099~positive regulation of binding	0.0468826	4.91817	1.17647	55.5374	4
GOTERM_BP_FAT	GO:0050671~positive regulation of lymphocyte proliferation	0.0468826	4.91817	1.17647	55.5374	4
GOTERM_BP_FAT	GO:0032946~positive regulation of mononuclear cell proliferation	0.0468826	4.91817	1.17647	55.5374	4
GOTERM_BP_FAT	GO:0046578~regulation of Ras protein signal transduction	0.046916	2.43016	2.35294	55.5636	8
GOTERM_BP_FAT	GO:0030098~lymphocyte differentiation	0.0472999	3.0377	1.76471	55.8648	6
GOTERM_BP_FAT	GO:0002460~adaptive immune response based on somatic recombination of immune receptors built from immunoglobulin superfamily domains	0.0480955	3.63668	1.47059	56.4829	5
GOTERM_BP_FAT	GO:0002250~adaptive immune response	0.0480955	3.63668	1.47059	56.4829	5
GOTERM_BP_FAT	GO:0045596~negative regulation of cell differentiation	0.0481115	2.41594	2.35294	56.4952	8
GOTERM_BP_FAT	GO:0007264~small GTPase mediated signal transduction	0.0489289	2.09922	2.94118	57.1215	10
GOTERM_BP_FAT	GO:0051494~negative regulation of cytoskeleton organization	0.0497058	4.8038	1.17647	57.7089	4
GOTERM_BP_FAT	GO:0046928~regulation of neurotransmitter secretion	0.0510677	8.15381	0.882353	58.7205	3
GOTERM_BP_FAT	GO:0030890~positive regulation of B cell proliferation	0.0510677	8.15381	0.882353	58.7205	3
GOTERM_BP_FAT	GO:0044093~positive regulation of molecular function	0.0518008	1.97926	3.23529	59.2554	11
GOTERM_BP_FAT	GO:0070665~positive regulation of leukocyte proliferation	0.0526101	4.69462	1.17647	59.8385	4
GOTERM_BP_FAT	GO:0006140~regulation of nucleotide metabolic process	0.0545135	3.48924	1.47059	61.179	5
GOTERM_BP_FAT	GO:0046700~heterocycle catabolic process	0.0555946	4.59029	1.17647	61.9215	4
GOTERM_BP_FAT	GO:0007179~transforming growth factor beta receptor signaling pathway	0.0555946	4.59029	1.17647	61.9215	4
GOTERM_BP_FAT	GO:0010648~negative regulation of cell communication	0.055997	2.33405	2.35294	62.1945	8
GOTERM_BP_FAT	GO:0046637~regulation of alpha-beta T cell differentiation	0.0560378	7.74612	0.882353	62.2221	3
GOTERM_BP_FAT	GO:0048660~regulation of smooth muscle cell proliferation	0.0560378	7.74612	0.882353	62.2221	3
GOTERM_BP_FAT	GO:0033043~regulation of organelle organization	0.0570027	2.54567	2.05882	62.8686	7
GOTERM_BP_FAT	GO:0030218~erythrocyte differentiation	0.0586582	4.49051	1.17647	63.9537	4
GOTERM_BP_FAT	GO:0050730~regulation of peptidyl-tyrosine phosphorylation	0.0586582	4.49051	1.17647	63.9537	4
GOTERM_BP_FAT	GO:0051588~regulation of neurotransmitter transport	0.0611693	7.37726	0.882353	65.5429	3
GOTERM_BP_FAT	GO:0016331~morphogenesis of embryonic epithelium	0.0613719	3.3533	1.47059	65.6682	5
GOTERM_BP_FAT	GO:0030324~lung development	0.0615922	2.81677	1.76471	65.804	6
GOTERM_BP_FAT	GO:0002819~regulation of adaptive immune response	0.0617998	4.39496	1.17647	65.9314	4
GOTERM_BP_FAT	GO:0002822~regulation of adaptive immune response based on somatic recombination of immune receptors built from immunoglobulin superfamily domains	0.0617998	4.39496	1.17647	65.9314	4
GOTERM_BP_FAT	GO:0030323~respiratory tube development	0.0635332	2.7914	1.76471	66.9784	6
GOTERM_BP_FAT	GO:0051250~negative regulation of lymphocyte activation	0.0650183	4.3034	1.17647	67.8514	4
GOTERM_BP_FAT	GO:0045944~positive regulation of transcription from RNA polymerase II promoter	0.0655166	1.82262	3.52941	68.1394	12
GOTERM_BP_FAT	GO:0010604~positive regulation of macromolecule metabolic process	0.0672599	1.56487	5.29412	69.1279	18
GOTERM_BP_FAT	GO:0050866~negative regulation of cell activation	0.0683125	4.21558	1.17647	69.7108	4
GOTERM_BP_FAT	GO:0002695~negative regulation of leukocyte activation	0.0683125	4.21558	1.17647	69.7108	4
GOTERM_BP_FAT	GO:0034101~erythrocyte homeostasis	0.0683125	4.21558	1.17647	69.7108	4
GOTERM_BP_FAT	GO:0045637~regulation of myeloid cell differentiation	0.0716812	4.13127	1.17647	71.5073	4
GOTERM_BP_FAT	GO:0001755~neural crest cell migration	0.0718845	6.73576	0.882353	71.6124	3
GOTERM_BP_FAT	GO:0046635~positive regulation of alpha-beta T cell activation	0.0718845	6.73576	0.882353	71.6124	3
GOTERM_BP_FAT	GO:0033089~positive regulation of T cell differentiation in the thymus	0.0749476	25.8204	0.588235	73.1531	2
GOTERM_BP_FAT	GO:0043066~negative regulation of apoptosis	0.0749527	2.03845	2.64706	73.1556	9
GOTERM_BP_FAT	GO:0048732~gland development	0.0755911	2.17435	2.35294	73.4666	8
GOTERM_BP_FAT	GO:0007435~salivary gland morphogenesis	0.0774529	6.4551	0.882353	74.3544	3
GOTERM_BP_FAT	GO:0006940~regulation of smooth muscle contraction	0.0774529	6.4551	0.882353	74.3544	3
GOTERM_BP_FAT	GO:0051640~organelle localization	0.0786371	3.97237	1.17647	74.9044	4
GOTERM_BP_FAT	GO:0051129~negative regulation of cellular component organization	0.0790503	3.07386	1.47059	75.0937	5
GOTERM_BP_FAT	GO:0001890~placenta development	0.0817626	3.0377	1.47059	76.3033	5
GOTERM_BP_FAT	GO:0045619~regulation of lymphocyte differentiation	0.0822217	3.89742	1.17647	76.5025	4
GOTERM_BP_FAT	GO:0045935~positive regulation of nucleobase, nucleoside, nucleotide and nucleic acid metabolic process	0.0825197	1.61042	4.41176	76.631	15
GOTERM_BP_FAT	GO:0043069~negative regulation of programmed cell death	0.0826523	1.99471	2.64706	76.6879	9
GOTERM_BP_FAT	GO:0050777~negative regulation of immune response	0.0831521	6.1969	0.882353	76.9014	3
GOTERM_BP_FAT	GO:0045639~positive regulation of myeloid cell differentiation	0.0831521	6.1969	0.882353	76.9014	3
GOTERM_BP_FAT	GO:0001709~cell fate determination	0.0831521	6.1969	0.882353	76.9014	3
GOTERM_BP_FAT	GO:0060548~negative regulation of cell death	0.0842953	1.98619	2.64706	77.3828	9
GOTERM_BP_FAT	GO:0051090~regulation of transcription factor activity	0.0858756	3.82525	1.17647	78.0327	4
GOTERM_BP_FAT	GO:0060541~respiratory system development	0.0871183	2.53971	1.76471	78.5313	6
GOTERM_BP_FAT	GO:0001558~regulation of cell growth	0.0873233	2.96786	1.47059	78.6126	5
GOTERM_BP_FAT	GO:0045321~leukocyte activation	0.0878333	2.09709	2.35294	78.8134	8
GOTERM_BP_FAT	GO:0007431~salivary gland development	0.088975	5.95856	0.882353	79.2566	3
GOTERM_BP_FAT	GO:0042981~regulation of apoptosis	0.0900005	1.55603	4.70588	79.6473	16
GOTERM_BP_FAT	GO:0042093~T-helper cell differentiation	0.0927933	20.6563	0.588235	80.6763	2
GOTERM_BP_FAT	GO:0032232~negative regulation of actin filament bundle formation	0.0927933	20.6563	0.588235	80.6763	2
GOTERM_BP_FAT	GO:0002467~germinal center formation	0.0927933	20.6563	0.588235	80.6763	2
GOTERM_BP_FAT	GO:0043129~surfactant homeostasis	0.0927933	20.6563	0.588235	80.6763	2
GOTERM_BP_FAT	GO:0051497~negative regulation of stress fiber formation	0.0927933	20.6563	0.588235	80.6763	2
GOTERM_BP_FAT	GO:0048875~chemical homeostasis within a tissue	0.0927933	20.6563	0.588235	80.6763	2
GOTERM_BP_FAT	GO:0042454~ribonucleoside catabolic process	0.0927933	20.6563	0.588235	80.6763	2
GOTERM_BP_FAT	GO:0002294~CD4-positive, alpha-beta T cell differentiation during immune response	0.0927933	20.6563	0.588235	80.6763	2
GOTERM_BP_FAT	GO:0032956~regulation of actin cytoskeleton organization	0.0933859	3.68863	1.17647	80.8883	4
GOTERM_BP_FAT	GO:0010639~negative regulation of organelle organization	0.0933859	3.68863	1.17647	80.8883	4
GOTERM_BP_FAT	GO:0043067~regulation of programmed cell death	0.0966486	1.53579	4.70588	82.0167	16
GOTERM_BP_FAT	GO:0032970~regulation of actin filament-based process	0.0972395	3.62392	1.17647	82.2142	4
GOTERM_BP_FAT	GO:0001819~positive regulation of cytokine production	0.0972395	3.62392	1.17647	82.2142	4
GOTERM_BP_FAT	GO:0009123~nucleoside monophosphate metabolic process	0.0972395	3.62392	1.17647	82.2142	4
GOTERM_BP_FAT	GO:0051173~positive regulation of nitrogen compound metabolic process	0.098325	1.56487	4.41176	82.5718	15

## Sheet: Supplementary Table S7
Supplementary Table S7. DAVID analysis to determine GO term enrichment for genes determined to be expressed in kidney endothelial cells by comparing translated RNAs from E14.5 kidney endothelial cells with transcribed RNAs from whole kidneys. Only RNAs with a padj < 0.001, fold change > 4, and RPKM (average in total RNA from whole kidney samples) >1 were included in the analysis.
Category	Term	P-value	Fold Enrichment	%	FDR	Count
GOTERM_BP_FAT	GO:0001525~angiogenesis	3.42295e-13	7.45417	5.34884	5.85898e-10	23
GOTERM_BP_FAT	GO:0001568~blood vessel development	1.62228e-12	5.19508	6.74419	2.7769e-09	29
GOTERM_BP_FAT	GO:0001944~vasculature development	2.99509e-12	5.06681	6.74419	5.12678e-09	29
GOTERM_BP_FAT	GO:0048514~blood vessel morphogenesis	2.27933e-11	5.49953	5.81395	3.90165e-08	25
GOTERM_BP_FAT	GO:0007155~cell adhesion	6.97665e-11	3.25367	9.53488	1.19423e-07	41
GOTERM_BP_FAT	GO:0022610~biological adhesion	6.97665e-11	3.25367	9.53488	1.19423e-07	41
GOTERM_BP_FAT	GO:0030334~regulation of cell migration	1.04035e-10	8.49128	3.95349	1.78082e-07	17
GOTERM_BP_FAT	GO:0040012~regulation of locomotion	2.35731e-10	7.41956	4.18605	4.03513e-07	18
GOTERM_BP_FAT	GO:0042127~regulation of cell proliferation	8.06422e-10	3.17587	8.83721	1.38039e-06	38
GOTERM_BP_FAT	GO:0051270~regulation of cell motion	1.29593e-09	7.21758	3.95349	2.21831e-06	17
GOTERM_BP_FAT	GO:0007242~intracellular signaling cascade	9.69141e-09	2.42331	11.6279	1.65893e-05	50
GOTERM_BP_FAT	GO:0040013~negative regulation of locomotion	2.34577e-07	13.1761	2.09302	0.000401537	9
GOTERM_BP_FAT	GO:0042060~wound healing	1.41384e-06	5.5036	3.25581	0.00242012	14
GOTERM_BP_FAT	GO:0030336~negative regulation of cell migration	1.64131e-06	13.0635	1.86047	0.00280947	8
GOTERM_BP_FAT	GO:0008284~positive regulation of cell proliferation	4.15474e-06	3.37721	4.88372	0.00711165	21
GOTERM_BP_FAT	GO:0051271~negative regulation of cell motion	4.6861e-06	11.3217	1.86047	0.00802113	8
GOTERM_BP_FAT	GO:0045765~regulation of angiogenesis	7.13183e-06	8.68426	2.09302	0.0122072	9
GOTERM_BP_FAT	GO:0032844~regulation of homeostatic process	7.43996e-06	7.32006	2.32558	0.0127346	10
GOTERM_BP_FAT	GO:0030155~regulation of cell adhesion	7.93714e-06	5.66085	2.7907	0.0135855	12
GOTERM_BP_FAT	GO:0007517~muscle organ development	3.64885e-05	3.83642	3.48837	0.0624408	15
GOTERM_BP_FAT	GO:0048754~branching morphogenesis of a tube	5.23529e-05	5.13209	2.55814	0.0895773	11
GOTERM_BP_FAT	GO:0050871~positive regulation of B cell activation	8.6167e-05	9.28733	1.62791	0.147394	7
GOTERM_BP_FAT	GO:0010959~regulation of metal ion transport	8.93228e-05	7.38372	1.86047	0.152788	8
GOTERM_BP_FAT	GO:0050864~regulation of B cell activation	0.000118045	7.07606	1.86047	0.201871	8
GOTERM_BP_FAT	GO:0001763~morphogenesis of a branching structure	0.000137777	4.17604	2.7907	0.235579	12
GOTERM_BP_FAT	GO:0006928~cell motion	0.000161318	2.61462	4.88372	0.275778	21
GOTERM_BP_FAT	GO:0051249~regulation of lymphocyte activation	0.000225955	3.94943	2.7907	0.386076	12
GOTERM_BP_FAT	GO:0016477~cell migration	0.000277504	3.01912	3.72093	0.473957	16
GOTERM_BP_FAT	GO:0001570~vasculogenesis	0.000311767	7.42987	1.62791	0.532329	7
GOTERM_BP_FAT	GO:0002694~regulation of leukocyte activation	0.000381088	3.71881	2.7907	0.650329	12
GOTERM_BP_FAT	GO:0002684~positive regulation of immune system process	0.000383647	3.24803	3.25581	0.654681	14
GOTERM_BP_FAT	GO:0035295~tube development	0.000394729	2.79751	3.95349	0.673533	17
GOTERM_BP_FAT	GO:0050865~regulation of cell activation	0.000431475	3.6653	2.7907	0.736015	12
GOTERM_BP_FAT	GO:0043269~regulation of ion transport	0.000487068	5.66085	1.86047	0.830474	8
GOTERM_BP_FAT	GO:0035239~tube morphogenesis	0.000576268	3.30499	3.02326	0.98186	13
GOTERM_BP_FAT	GO:0022612~gland morphogenesis	0.000611065	4.71738	2.09302	1.04086	9
GOTERM_BP_FAT	GO:0051251~positive regulation of lymphocyte activation	0.000663596	4.65985	2.09302	1.12986	9
GOTERM_BP_FAT	GO:0045596~negative regulation of cell differentiation	0.000711474	3.22768	3.02326	1.21091	13
GOTERM_BP_FAT	GO:0002822~regulation of adaptive immune response based on somatic recombination of immune receptors built from immunoglobulin superfamily domains	0.000760138	6.32329	1.62791	1.29323	7
GOTERM_BP_FAT	GO:0002819~regulation of adaptive immune response	0.000760138	6.32329	1.62791	1.29323	7
GOTERM_BP_FAT	GO:0001775~cell activation	0.000802057	2.85581	3.48837	1.36408	15
GOTERM_BP_FAT	GO:0060537~muscle tissue development	0.000812245	3.67732	2.55814	1.3813	11
GOTERM_BP_FAT	GO:0051240~positive regulation of multicellular organismal process	0.000819255	3.39651	2.7907	1.39314	12
GOTERM_BP_FAT	GO:0002696~positive regulation of leukocyte activation	0.000843394	4.49538	2.09302	1.43391	9
GOTERM_BP_FAT	GO:0051924~regulation of calcium ion transport	0.000953682	7.71934	1.39535	1.61998	6
GOTERM_BP_FAT	GO:0007519~skeletal muscle tissue development	0.000953904	5.06942	1.86047	1.62035	8
GOTERM_BP_FAT	GO:0050867~positive regulation of cell activation	0.000983594	4.39204	2.09302	1.67039	9
GOTERM_BP_FAT	GO:0060538~skeletal muscle organ development	0.00113724	4.92248	1.86047	1.92893	8
GOTERM_BP_FAT	GO:0007167~enzyme linked receptor protein signaling pathway	0.0012464	2.6127	3.72093	2.11224	16
GOTERM_BP_FAT	GO:0051051~negative regulation of transport	0.00134713	4.78382	1.86047	2.28109	8
GOTERM_BP_FAT	GO:0051674~localization of cell	0.00144799	2.57311	3.72093	2.44989	16
GOTERM_BP_FAT	GO:0048870~cell motility	0.00144799	2.57311	3.72093	2.44989	16
GOTERM_BP_FAT	GO:0016525~negative regulation of angiogenesis	0.00155846	9.64918	1.16279	2.63445	5
GOTERM_BP_FAT	GO:0009611~response to wounding	0.00169829	2.35869	4.18605	2.8676	18
GOTERM_BP_FAT	GO:0042325~regulation of phosphorylation	0.00180753	2.51593	3.72093	3.04939	16
GOTERM_BP_FAT	GO:0051241~negative regulation of multicellular organismal process	0.0018622	3.98029	2.09302	3.14024	9
GOTERM_BP_FAT	GO:0044057~regulation of system process	0.0019346	2.87465	3.02326	3.26042	13
GOTERM_BP_FAT	GO:0014706~striated muscle tissue development	0.002059	3.53803	2.32558	3.46662	10
GOTERM_BP_FAT	GO:0006955~immune response	0.00206949	2.13298	4.88372	3.48399	21
GOTERM_BP_FAT	GO:0001569~patterning of blood vessels	0.00218188	8.84508	1.16279	3.66988	5
GOTERM_BP_FAT	GO:0045646~regulation of erythrocyte differentiation	0.0024071	14.1521	0.930233	4.0414	4
GOTERM_BP_FAT	GO:0051174~regulation of phosphorus metabolic process	0.0024395	2.43477	3.72093	4.09472	16
GOTERM_BP_FAT	GO:0019220~regulation of phosphate metabolic process	0.0024395	2.43477	3.72093	4.09472	16
GOTERM_BP_FAT	GO:0030097~hemopoiesis	0.00295347	2.59559	3.25581	4.93705	14
GOTERM_BP_FAT	GO:0048585~negative regulation of response to stimulus	0.00298976	4.87204	1.62791	4.99626	7
GOTERM_BP_FAT	GO:0006796~phosphate metabolic process	0.00331374	1.70445	7.67442	5.52332	33
GOTERM_BP_FAT	GO:0006793~phosphorus metabolic process	0.00331374	1.70445	7.67442	5.52332	33
GOTERM_BP_FAT	GO:0051094~positive regulation of developmental process	0.00332334	2.69236	3.02326	5.53889	13
GOTERM_BP_FAT	GO:0030888~regulation of B cell proliferation	0.00390591	7.5815	1.16279	6.47957	5
GOTERM_BP_FAT	GO:0002263~cell activation during immune response	0.00390591	7.5815	1.16279	6.47957	5
GOTERM_BP_FAT	GO:0002366~leukocyte activation during immune response	0.00390591	7.5815	1.16279	6.47957	5
GOTERM_BP_FAT	GO:0008285~negative regulation of cell proliferation	0.00435085	2.60346	3.02326	7.19209	13
GOTERM_BP_FAT	GO:0014031~mesenchymal cell development	0.00471982	5.41996	1.39535	7.77904	6
GOTERM_BP_FAT	GO:0006470~protein amino acid dephosphorylation	0.00484484	3.41167	2.09302	7.97714	9
GOTERM_BP_FAT	GO:0022604~regulation of cell morphogenesis	0.00488534	3.8163	1.86047	8.04123	8
GOTERM_BP_FAT	GO:0002313~mature B cell differentiation during immune response	0.00524069	25.4738	0.697674	8.60172	3
GOTERM_BP_FAT	GO:0002312~B cell activation during immune response	0.00524069	25.4738	0.697674	8.60172	3
GOTERM_BP_FAT	GO:0007264~small GTPase mediated signal transduction	0.00544082	2.41622	3.25581	8.91597	14
GOTERM_BP_FAT	GO:0030099~myeloid cell differentiation	0.0055166	3.73243	1.86047	9.03469	8
GOTERM_BP_FAT	GO:0016044~membrane organization	0.00558853	2.40643	3.25581	9.14724	14
GOTERM_BP_FAT	GO:0048762~mesenchymal cell differentiation	0.00564886	5.19874	1.39535	9.24155	6
GOTERM_BP_FAT	GO:0046634~regulation of alpha-beta T cell activation	0.00568097	6.8478	1.16279	9.2917	5
GOTERM_BP_FAT	GO:0048584~positive regulation of response to stimulus	0.0058158	2.81337	2.55814	9.50201	11
GOTERM_BP_FAT	GO:0045637~regulation of myeloid cell differentiation	0.00615865	5.09477	1.39535	10.0348	6
GOTERM_BP_FAT	GO:0060485~mesenchyme development	0.00615865	5.09477	1.39535	10.0348	6
GOTERM_BP_FAT	GO:0045621~positive regulation of lymphocyte differentiation	0.0063747	6.63381	1.16279	10.3689	5
GOTERM_BP_FAT	GO:0032101~regulation of response to external stimulus	0.00657557	3.61331	1.86047	10.6786	8
GOTERM_BP_FAT	GO:0010324~membrane invagination	0.00657776	2.76343	2.55814	10.682	11
GOTERM_BP_FAT	GO:0006897~endocytosis	0.00657776	2.76343	2.55814	10.682	11
GOTERM_BP_FAT	GO:0046638~positive regulation of alpha-beta T cell differentiation	0.00682149	9.98974	0.930233	11.0563	4
GOTERM_BP_FAT	GO:0045995~regulation of embryonic development	0.00682149	9.98974	0.930233	11.0563	4
GOTERM_BP_FAT	GO:0060445~branching involved in salivary gland morphogenesis	0.00682149	9.98974	0.930233	11.0563	4
GOTERM_BP_FAT	GO:0045321~leukocyte activation	0.00686755	2.58618	2.7907	11.1269	12
GOTERM_BP_FAT	GO:0070663~regulation of leukocyte proliferation	0.00725991	4.07116	1.62791	11.726	7
GOTERM_BP_FAT	GO:0048534~hemopoietic or lymphoid organ development	0.00753155	2.32183	3.25581	12.1386	14
GOTERM_BP_FAT	GO:0045859~regulation of protein kinase activity	0.00771186	2.69954	2.55814	12.4114	11
GOTERM_BP_FAT	GO:0002285~lymphocyte activation during immune response	0.00804539	9.43475	0.930233	12.914	4
GOTERM_BP_FAT	GO:0060429~epithelium development	0.0082928	2.29494	3.25581	13.2851	14
GOTERM_BP_FAT	GO:0007265~Ras protein signal transduction	0.00852232	4.71738	1.39535	13.6279	6
GOTERM_BP_FAT	GO:0034656~nucleobase, nucleoside and nucleotide catabolic process	0.00878652	6.0652	1.16279	14.0211	5
GOTERM_BP_FAT	GO:0034655~nucleobase, nucleoside, nucleotide and nucleic acid catabolic process	0.00878652	6.0652	1.16279	14.0211	5
GOTERM_BP_FAT	GO:0043086~negative regulation of catalytic activity	0.00913748	3.39651	1.86047	14.5407	8
GOTERM_BP_FAT	GO:0043271~negative regulation of ion transport	0.00939024	8.93818	0.930233	14.9131	4
GOTERM_BP_FAT	GO:0030890~positive regulation of B cell proliferation	0.00939024	8.93818	0.930233	14.9131	4
GOTERM_BP_FAT	GO:0043549~regulation of kinase activity	0.00970268	2.60905	2.55814	15.3713	11
GOTERM_BP_FAT	GO:0035272~exocrine system development	0.00970604	5.89672	1.16279	15.3762	5
GOTERM_BP_FAT	GO:0001819~positive regulation of cytokine production	0.0106619	4.46909	1.39535	16.7636	6
GOTERM_BP_FAT	GO:0002335~mature B cell differentiation	0.0106682	18.1956	0.697674	16.7726	3
GOTERM_BP_FAT	GO:0051926~negative regulation of calcium ion transport	0.0106682	18.1956	0.697674	16.7726	3
GOTERM_BP_FAT	GO:0046637~regulation of alpha-beta T cell differentiation	0.0108583	8.49128	0.930233	17.046	4
GOTERM_BP_FAT	GO:0048660~regulation of smooth muscle cell proliferation	0.0108583	8.49128	0.930233	17.046	4
GOTERM_BP_FAT	GO:0001936~regulation of endothelial cell proliferation	0.0108583	8.49128	0.930233	17.046	4
GOTERM_BP_FAT	GO:0002520~immune system development	0.0111224	2.20963	3.25581	17.4243	14
GOTERM_BP_FAT	GO:0007169~transmembrane receptor protein tyrosine kinase signaling pathway	0.0112241	2.55202	2.55814	17.5696	11
GOTERM_BP_FAT	GO:0051338~regulation of transferase activity	0.012058	2.52443	2.55814	18.7515	11
GOTERM_BP_FAT	GO:0042981~regulation of apoptosis	0.0136315	1.75902	5.11628	20.9383	22
GOTERM_BP_FAT	GO:0045648~positive regulation of erythrocyte differentiation	0.0140052	15.9211	0.697674	21.4496	3
GOTERM_BP_FAT	GO:0001773~myeloid dendritic cell activation	0.0140052	15.9211	0.697674	21.4496	3
GOTERM_BP_FAT	GO:0043011~myeloid dendritic cell differentiation	0.0140052	15.9211	0.697674	21.4496	3
GOTERM_BP_FAT	GO:0050878~regulation of body fluid levels	0.0147937	3.49641	1.62791	22.5179	7
GOTERM_BP_FAT	GO:0030324~lung development	0.0149277	3.08774	1.86047	22.6981	8
GOTERM_BP_FAT	GO:0044270~nitrogen compound catabolic process	0.0152348	5.17761	1.16279	23.1096	5
GOTERM_BP_FAT	GO:0016337~cell-cell adhesion	0.0153776	2.30532	2.7907	23.3002	12
GOTERM_BP_FAT	GO:0030323~respiratory tube development	0.0156236	3.05992	1.86047	23.6275	8
GOTERM_BP_FAT	GO:0043067~regulation of programmed cell death	0.0157478	1.73613	5.11628	23.7924	22
GOTERM_BP_FAT	GO:0006468~protein amino acid phosphorylation	0.0159238	1.68144	5.5814	24.0253	24
GOTERM_BP_FAT	GO:0046635~positive regulation of alpha-beta T cell activation	0.0160195	7.38372	0.930233	24.1516	4
GOTERM_BP_FAT	GO:0001755~neural crest cell migration	0.0160195	7.38372	0.930233	24.1516	4
GOTERM_BP_FAT	GO:0016311~dephosphorylation	0.0161062	2.76889	2.09302	24.2659	9
GOTERM_BP_FAT	GO:0010941~regulation of cell death	0.0167135	1.72651	5.11628	25.0622	22
GOTERM_BP_FAT	GO:0045597~positive regulation of cell differentiation	0.0176785	2.52717	2.32558	26.3112	10
GOTERM_BP_FAT	GO:0008360~regulation of cell shape	0.0179036	4.93679	1.16279	26.5997	5
GOTERM_BP_FAT	GO:0007435~salivary gland morphogenesis	0.0179963	7.07606	0.930233	26.7181	4
GOTERM_BP_FAT	GO:0045165~cell fate commitment	0.0181067	2.70998	2.09302	26.859	9
GOTERM_BP_FAT	GO:0044093~positive regulation of molecular function	0.0181696	2.07104	3.25581	26.9393	14
GOTERM_BP_FAT	GO:0002009~morphogenesis of an epithelium	0.0183029	2.51221	2.32558	27.1089	10
GOTERM_BP_FAT	GO:0007243~protein kinase cascade	0.0183738	2.24439	2.7907	27.199	12
GOTERM_BP_FAT	GO:0070665~positive regulation of leukocyte proliferation	0.0193402	4.82459	1.16279	28.4161	5
GOTERM_BP_FAT	GO:0046649~lymphocyte activation	0.0195997	2.48283	2.32558	28.7396	10
GOTERM_BP_FAT	GO:0045639~positive regulation of myeloid cell differentiation	0.0201026	6.79302	0.930233	29.3627	4
GOTERM_BP_FAT	GO:0050817~coagulation	0.0203765	3.80206	1.39535	29.7	6
GOTERM_BP_FAT	GO:0007596~blood coagulation	0.0203765	3.80206	1.39535	29.7	6
GOTERM_BP_FAT	GO:0007179~transforming growth factor beta receptor signaling pathway	0.0208461	4.71738	1.16279	30.2746	5
GOTERM_BP_FAT	GO:0007599~hemostasis	0.0215855	3.74615	1.39535	31.1704	6
GOTERM_BP_FAT	GO:0019882~antigen processing and presentation	0.0215855	3.74615	1.39535	31.1704	6
GOTERM_BP_FAT	GO:0007431~salivary gland development	0.0223387	6.53175	0.930233	32.0718	4
GOTERM_BP_FAT	GO:0002824~positive regulation of adaptive immune response based on somatic recombination of immune receptors built from immunoglobulin superfamily domains	0.0223387	6.53175	0.930233	32.0718	4
GOTERM_BP_FAT	GO:0002821~positive regulation of adaptive immune response	0.0223387	6.53175	0.930233	32.0718	4
GOTERM_BP_FAT	GO:0010647~positive regulation of cell communication	0.0223908	2.42608	2.32558	32.1337	10
GOTERM_BP_FAT	GO:0050730~regulation of peptidyl-tyrosine phosphorylation	0.0224221	4.61482	1.16279	32.1709	5
GOTERM_BP_FAT	GO:0010648~negative regulation of cell communication	0.0238884	2.39867	2.32558	33.8915	10
GOTERM_BP_FAT	GO:0048771~tissue remodeling	0.0240688	4.51664	1.16279	34.1003	5
GOTERM_BP_FAT	GO:0016265~death	0.0247736	1.71195	4.65116	34.9103	20
GOTERM_BP_FAT	GO:0060541~respiratory system development	0.0248566	2.78402	1.86047	35.005	8
GOTERM_BP_FAT	GO:0002683~negative regulation of immune system process	0.0254892	3.58786	1.39535	35.723	6
GOTERM_BP_FAT	GO:0032944~regulation of mononuclear cell proliferation	0.0254892	3.58786	1.39535	35.723	6
GOTERM_BP_FAT	GO:0050670~regulation of lymphocyte proliferation	0.0254892	3.58786	1.39535	35.723	6
GOTERM_BP_FAT	GO:0050727~regulation of inflammatory response	0.0275769	4.33228	1.16279	38.0399	5
GOTERM_BP_FAT	GO:0050863~regulation of T cell activation	0.0277455	3.0326	1.62791	38.2235	7
GOTERM_BP_FAT	GO:0051056~regulation of small GTPase mediated signal transduction	0.0298436	2.18234	2.55814	40.4662	11
GOTERM_BP_FAT	GO:0045191~regulation of isotype switching	0.0310353	10.6141	0.697674	41.7056	3
GOTERM_BP_FAT	GO:0001937~negative regulation of endothelial cell proliferation	0.0310353	10.6141	0.697674	41.7056	3
GOTERM_BP_FAT	GO:0006469~negative regulation of protein kinase activity	0.0313747	4.16239	1.16279	42.0542	5
GOTERM_BP_FAT	GO:0033673~negative regulation of kinase activity	0.0313747	4.16239	1.16279	42.0542	5
GOTERM_BP_FAT	GO:0044092~negative regulation of molecular function	0.0323688	2.63295	1.86047	43.0638	8
GOTERM_BP_FAT	GO:0045582~positive regulation of T cell differentiation	0.03258	5.66085	0.930233	43.2761	4
GOTERM_BP_FAT	GO:0009166~nucleotide catabolic process	0.03258	5.66085	0.930233	43.2761	4
GOTERM_BP_FAT	GO:0002521~leukocyte differentiation	0.0335532	2.6127	1.86047	44.245	8
GOTERM_BP_FAT	GO:0001817~regulation of cytokine production	0.0347661	2.59276	1.86047	45.4308	8
GOTERM_BP_FAT	GO:0048732~gland development	0.0354642	2.23455	2.32558	46.1025	10
GOTERM_BP_FAT	GO:0045619~regulation of lymphocyte differentiation	0.0354649	4.00532	1.16279	46.1031	5
GOTERM_BP_FAT	GO:0051348~negative regulation of transferase activity	0.0354649	4.00532	1.16279	46.1031	5
GOTERM_BP_FAT	GO:0034765~regulation of ion transmembrane transport	0.0361189	9.79763	0.697674	46.7252	3
GOTERM_BP_FAT	GO:0042509~regulation of tyrosine phosphorylation of STAT protein	0.0361189	9.79763	0.697674	46.7252	3
GOTERM_BP_FAT	GO:0022898~regulation of transmembrane transporter activity	0.0361189	9.79763	0.697674	46.7252	3
GOTERM_BP_FAT	GO:0032412~regulation of ion transmembrane transporter activity	0.0361189	9.79763	0.697674	46.7252	3
GOTERM_BP_FAT	GO:0034762~regulation of transmembrane transport	0.0361189	9.79763	0.697674	46.7252	3
GOTERM_BP_FAT	GO:0042110~T cell activation	0.0371164	2.83043	1.62791	47.6611	7
GOTERM_BP_FAT	GO:0009968~negative regulation of signal transduction	0.0373122	2.35869	2.09302	47.843	9
GOTERM_BP_FAT	GO:0002706~regulation of lymphocyte mediated immunity	0.0376203	3.93115	1.16279	48.1281	5
GOTERM_BP_FAT	GO:0008219~cell death	0.0399854	1.65301	4.4186	50.2674	19
GOTERM_BP_FAT	GO:0002027~regulation of heart rate	0.0414976	9.09779	0.697674	51.5916	3
GOTERM_BP_FAT	GO:0048010~vascular endothelial growth factor receptor signaling pathway	0.0414976	9.09779	0.697674	51.5916	3
GOTERM_BP_FAT	GO:0032409~regulation of transporter activity	0.0414976	9.09779	0.697674	51.5916	3
GOTERM_BP_FAT	GO:0014033~neural crest cell differentiation	0.0416059	5.14623	0.930233	51.685	4
GOTERM_BP_FAT	GO:0014032~neural crest cell development	0.0416059	5.14623	0.930233	51.685	4
GOTERM_BP_FAT	GO:0002274~myeloid leukocyte activation	0.0416059	5.14623	0.930233	51.685	4
GOTERM_BP_FAT	GO:0001932~regulation of protein amino acid phosphorylation	0.0432819	2.72656	1.62791	53.1111	7
GOTERM_BP_FAT	GO:0002703~regulation of leukocyte mediated immunity	0.0445289	3.72424	1.16279	54.1464	5
GOTERM_BP_FAT	GO:0002573~myeloid leukocyte differentiation	0.0448652	4.99487	0.930233	54.4219	4
GOTERM_BP_FAT	GO:0032102~negative regulation of response to external stimulus	0.0448652	4.99487	0.930233	54.4219	4
GOTERM_BP_FAT	GO:0048729~tissue morphogenesis	0.0451298	2.03052	2.55814	54.6375	11
GOTERM_BP_FAT	GO:0051960~regulation of nervous system development	0.0470019	2.42608	1.86047	56.1361	8
GOTERM_BP_FAT	GO:0006195~purine nucleotide catabolic process	0.0471549	8.49128	0.697674	56.2565	3
GOTERM_BP_FAT	GO:0048661~positive regulation of smooth muscle cell proliferation	0.0471549	8.49128	0.697674	56.2565	3
GOTERM_BP_FAT	GO:0051129~negative regulation of cellular component organization	0.0474555	3.0326	1.39535	56.4921	6
GOTERM_BP_FAT	GO:0045860~positive regulation of protein kinase activity	0.0483039	2.65352	1.62791	57.1507	7
GOTERM_BP_FAT	GO:0016310~phosphorylation	0.0483922	1.50288	5.5814	57.2186	24
GOTERM_BP_FAT	GO:0001890~placenta development	0.0494969	2.99692	1.39535	58.0609	6
GOTERM_BP_FAT	GO:0032880~regulation of protein localization	0.0515893	2.96207	1.39535	59.6135	6
GOTERM_BP_FAT	GO:0019932~second-messenger-mediated signaling	0.0518438	2.60697	1.62791	59.7986	7
GOTERM_BP_FAT	GO:0045766~positive regulation of angiogenesis	0.0530748	7.96057	0.697674	60.6827	3
GOTERM_BP_FAT	GO:0002474~antigen processing and presentation of peptide antigen via MHC class I	0.0530748	7.96057	0.697674	60.6827	3
GOTERM_BP_FAT	GO:0040008~regulation of growth	0.0532155	1.97055	2.55814	60.7827	11
GOTERM_BP_FAT	GO:0001558~regulation of cell growth	0.0537327	2.92803	1.39535	61.1478	6
GOTERM_BP_FAT	GO:0051223~regulation of protein transport	0.0547705	3.48003	1.16279	61.8707	5
GOTERM_BP_FAT	GO:0030030~cell projection organization	0.0555616	1.80962	3.02326	62.4133	13
GOTERM_BP_FAT	GO:0009617~response to bacterium	0.0565191	2.32638	1.86047	63.0603	8
GOTERM_BP_FAT	GO:0001666~response to hypoxia	0.0575136	3.4239	1.16279	63.7211	5
GOTERM_BP_FAT	GO:0046425~regulation of JAK-STAT cascade	0.0592419	7.4923	0.697674	64.8432	3
GOTERM_BP_FAT	GO:0060425~lung morphogenesis	0.0592419	7.4923	0.697674	64.8432	3
GOTERM_BP_FAT	GO:0033674~positive regulation of kinase activity	0.0593878	2.5186	1.62791	64.9364	7
GOTERM_BP_FAT	GO:0007389~pattern specification process	0.0596114	1.85264	2.7907	65.0789	12
GOTERM_BP_FAT	GO:0070482~response to oxygen levels	0.060329	3.36955	1.16279	65.5322	5
GOTERM_BP_FAT	GO:0060284~regulation of cell development	0.0616957	2.27954	1.86047	66.3803	8
GOTERM_BP_FAT	GO:0043085~positive regulation of catalytic activity	0.0623041	1.91402	2.55814	66.7516	11
GOTERM_BP_FAT	GO:0016202~regulation of striated muscle tissue development	0.0629731	4.3545	0.930233	67.1553	4
GOTERM_BP_FAT	GO:0031399~regulation of protein modification process	0.0634836	2.26434	1.86047	67.4603	8
GOTERM_BP_FAT	GO:0048878~chemical homeostasis	0.0659642	1.71294	3.25581	68.9046	14
GOTERM_BP_FAT	GO:0048634~regulation of muscle development	0.0669438	4.24564	0.930233	69.4581	4
GOTERM_BP_FAT	GO:0051347~positive regulation of transferase activity	0.0675537	2.43602	1.62791	69.798	7
GOTERM_BP_FAT	GO:0001973~adenosine receptor signaling pathway	0.0687887	28.3043	0.465116	70.4755	2
GOTERM_BP_FAT	GO:0051259~protein oligomerization	0.0692051	3.21639	1.16279	70.7007	5
GOTERM_BP_FAT	GO:0012501~programmed cell death	0.0704586	1.58628	3.95349	71.3688	17
GOTERM_BP_FAT	GO:0050900~leukocyte migration	0.0710261	4.14209	0.930233	71.6665	4
GOTERM_BP_FAT	GO:0046928~regulation of neurotransmitter secretion	0.0722592	6.70364	0.697674	72.3035	3
GOTERM_BP_FAT	GO:0070201~regulation of establishment of protein localization	0.0723053	3.16839	1.16279	72.327	5
GOTERM_BP_FAT	GO:0050671~positive regulation of lymphocyte proliferation	0.0752177	4.04346	0.930233	73.7771	4
GOTERM_BP_FAT	GO:0001667~ameboidal cell migration	0.0752177	4.04346	0.930233	73.7771	4
GOTERM_BP_FAT	GO:0032946~positive regulation of mononuclear cell proliferation	0.0752177	4.04346	0.930233	73.7771	4
GOTERM_BP_FAT	GO:0030166~proteoglycan biosynthetic process	0.0790815	6.36846	0.697674	75.5907	3
GOTERM_BP_FAT	GO:0045638~negative regulation of myeloid cell differentiation	0.0790815	6.36846	0.697674	75.5907	3
GOTERM_BP_FAT	GO:0009967~positive regulation of signal transduction	0.0809855	2.13617	1.86047	76.4403	8
GOTERM_BP_FAT	GO:0016192~vesicle-mediated transport	0.0828081	1.57977	3.72093	77.2274	16
GOTERM_BP_FAT	GO:0045580~regulation of T cell differentiation	0.0839194	3.85967	0.930233	77.6951	4
GOTERM_BP_FAT	GO:0002697~regulation of immune effector process	0.0853969	2.98989	1.16279	78.303	5
GOTERM_BP_FAT	GO:0002460~adaptive immune response based on somatic recombination of immune receptors built from immunoglobulin superfamily domains	0.0853969	2.98989	1.16279	78.303	5
GOTERM_BP_FAT	GO:0002250~adaptive immune response	0.0853969	2.98989	1.16279	78.303	5
GOTERM_BP_FAT	GO:0050728~negative regulation of inflammatory response	0.0860952	6.0652	0.697674	78.5848	3
GOTERM_BP_FAT	GO:0051588~regulation of neurotransmitter transport	0.0860952	6.0652	0.697674	78.5848	3
GOTERM_BP_FAT	GO:0055065~metal ion homeostasis	0.0862133	2.54738	1.39535	78.6322	6
GOTERM_BP_FAT	GO:0000902~cell morphogenesis	0.0869801	1.73291	2.7907	78.937	12
GOTERM_BP_FAT	GO:0046700~heterocycle catabolic process	0.0884246	3.7739	0.930233	79.5002	4
GOTERM_BP_FAT	GO:0051969~regulation of transmission of nerve impulse	0.0890607	2.52216	1.39535	79.7437	6
GOTERM_BP_FAT	GO:0043066~negative regulation of apoptosis	0.0892963	1.86212	2.32558	79.8332	10
GOTERM_BP_FAT	GO:0048568~embryonic organ development	0.0892963	1.86212	2.32558	79.8332	10
GOTERM_BP_FAT	GO:0033089~positive regulation of T cell differentiation in the thymus	0.0906537	21.2282	0.465116	80.3416	2
GOTERM_BP_FAT	GO:0043267~negative regulation of potassium ion transport	0.0906537	21.2282	0.465116	80.3416	2
GOTERM_BP_FAT	GO:0030098~lymphocyte differentiation	0.0919564	2.49743	1.39535	80.8181	6
GOTERM_BP_FAT	GO:0030218~erythrocyte differentiation	0.0930294	3.69186	0.930233	81.2025	4
GOTERM_BP_FAT	GO:0042384~cilium assembly	0.0932876	5.78951	0.697674	81.2938	3
GOTERM_BP_FAT	GO:0001933~negative regulation of protein amino acid phosphorylation	0.0932876	5.78951	0.697674	81.2938	3
GOTERM_BP_FAT	GO:0002889~regulation of immunoglobulin mediated immune response	0.0932876	5.78951	0.697674	81.2938	3
GOTERM_BP_FAT	GO:0000018~regulation of DNA recombination	0.0932876	5.78951	0.697674	81.2938	3
GOTERM_BP_FAT	GO:0001974~blood vessel remodeling	0.0932876	5.78951	0.697674	81.2938	3
GOTERM_BP_FAT	GO:0002637~regulation of immunoglobulin production	0.0932876	5.78951	0.697674	81.2938	3
GOTERM_BP_FAT	GO:0002712~regulation of B cell mediated immunity	0.0932876	5.78951	0.697674	81.2938	3
GOTERM_BP_FAT	GO:0006140~regulation of nucleotide metabolic process	0.0959198	2.86867	1.16279	82.202	5
GOTERM_BP_FAT	GO:0042592~homeostatic process	0.098125	1.46136	4.4186	82.9307	19
GOTERM_BP_FAT	GO:0043069~negative regulation of programmed cell death	0.0985702	1.82216	2.32558	83.0743	10
GOTERM_BP_FAT	GO:0007178~transmembrane receptor protein serine/threonine kinase signaling pathway	0.0995571	2.83043	1.16279	83.3887	5

## Sheet: Supplementary Table S8
Supplementary Table S8. Brain endothelial cell enriched transcripts. List of transcripts with a minimum RPKM of 5 exhibiting at least fourfold higher expression levels (adjusted p-value < 0.001) in brain (Brain EC) versus kidney (Kidney EC) endothelial cells. The list was filtered using either brain transcriptome (black and blue) or translatome (black and red) by requiring a fold change higher th…
Gene name	Fold change (log2): Brain EC vs			Adjusted p-value: Brain EC vs			Expression value (RPKM)				Accession number
	Kidney EC	Transcriptome	Translatome	Kidney EC	Transcriptome	Translatome	Brain EC	Kidney EC	Transcriptome	Translatome
1700020L24Rik	4.40999	4.99693	4.5175	7.09017e-193	0	6.48563e-261	68.7721	3.3321	2.7164	3.65217	NM_025492
2610019F03Rik	3.54813	4.9771	4.06741	3.89126e-168	0	1.15423e-279	71.3952	6.2957	2.85785	5.18092	NM_173744
5430407P10Rik	3.83942	4.67886	4.17629	6.19791e-68	1.65484e-84	1.31845e-72	13.2204	0.955597	0.648565	0.885884	NM_144883+NM_001159657
Abca1	2.8006	2.59637	3.42886	2.09119e-119	7.17636e-158	6.41988e-232	43.5685	6.44393	9.07661	4.92261	NM_013454
Abcb1a	6.50803	4.18796	4.49724	6.57474e-157	9.70595e-109	5.07963e-110	15.8272	0.179051	1.09403	0.851997	NM_011076
Abhd2	3.34644	2.17704	2.1925	1.02964e-154	2.62642e-112	1.14436e-105	76.288	7.72023	21.249	20.2879	NM_018811
Ablim1	2.09052	3.27099	3.07648	5.18884e-71	7.63213e-158	7.85657e-144	119.49	28.7542	15.1357	16.6692	NM_178688+NM_001103177+NM_001103178
Adamts8	4.19186	4.08456	3.63713	2.72816e-58	7.74843e-63	1.14235e-51	8.59329	0.484125	0.63799	0.839818	NM_013906
Adamtsl2	6.95592	4.32985	4.50395	2.50163e-299	7.52809e-162	1.44061e-166	49.925	0.414745	3.12968	2.68036	NM_029981
AI467606	2.89341	4.86023	4.10007	6.0926e-74	1.11922e-226	3.75495e-159	12.6632	1.75145	0.550028	0.897774	NM_178901
Akap6	7.96253	3.33946	2.66373	0	2.73636e-100	5.51641e-74	110.948	0.457832	13.8094	21.3087	NM_198111
Akr1c14	2.42188	5.02793	4.43132	2.50591e-19	7.65256e-51	2.94449e-40	11.411	2.19575	0.440783	0.644121	NM_134072
Angpt2	2.16549	3.66653	3.14986	1.02427e-17	8.54502e-39	1.05722e-30	15.4033	3.53562	1.52787	2.10979	NM_007426
Angptl4	3.14044	3.63213	2.78444	7.94168e-70	3.40404e-86	2.01661e-59	31.1317	3.63782	3.16455	5.49813	NM_020581
Ank2	5.40182	2.15913	2.63054	0	6.89858e-116	2.38836e-153	214.262	5.6097	61.0817	41.3125	NM_178655+NM_001034168
Ank3	3.93736	1.92262	2.76641	3.68622e-216	1.01924e-93	1.0232e-164	104.166	6.82607	30.6057	15.2401	NM_146005+NM_170690+NM_170688+NM_170730+NM_170689+NM_170728+NM_170729+NM_170687+NM_009670
Ankrd37	2.2128	2.01703	0.813689	1.97585e-09	4.71407e-09	0.0038287	16.0516	3.57038	4.99296	11.1085	NM_001039562
Apcdd1	6.44273	4.12347	3.51725	0	0	6.77375e-249	669.14	7.92507	48.3718	71.1448	NM_133237
Apln	2.33342	4.84369	4.16193	7.53526e-37	3.11486e-93	1.66708e-75	152.2	31.1578	6.68136	10.3441	NM_013912
Apod	9.8435	4.46442	3.56243	1.35935e-138	1.9401e-56	1.7577e-41	132.82	0.149005	7.58898	13.679	NM_007470
Apoe	4.49147	1.98055	1.58015	3.1341e-10	0.000153148	0.00204648	161.921	7.41371	51.6501	65.8426	NM_009696
Aqp11	3.74618	3.16959	2.90111	1.47364e-110	2.91789e-114	5.63394e-96	18.0951	1.39227	2.53143	2.94493	NM_175105
Arl4a	2.53082	1.38312	0.854608	3.43035e-90	4.61941e-46	2.67318e-17	29.8819	5.33638	14.6169	20.1725	NM_007487+NM_001039515
Asap3	3.32707	2.34932	3.06181	3.07447e-119	5.71732e-88	6.17666e-120	8.6949	0.8924	2.15097	1.26724	NM_001008232
AU021092	4.95644	5.14811	4.38918	1.11163e-280	0	0	150.251	4.98853	5.33855	8.71287	NM_001033220
Batf	4.52729	5.33538	3.14404	4.09745e-81	3.51636e-144	3.83763e-67	10.7884	0.480972	0.336459	1.48506	NM_016767
BC028528	2.07297	5.20457	3.8516	5.85848e-46	6.44827e-253	8.09311e-152	112.049	27.4577	3.8307	9.44147	NM_153513
Bgn	2.71742	3.30757	2.63869	6.0323e-114	3.31909e-240	8.51718e-151	234.64	36.7765	29.8755	45.8342	NM_007542
Bmp6	3.73152	1.96082	1.07294	4.99667e-52	3.80039e-25	4.82504e-11	9.22255	0.715163	2.98237	5.3273	NM_007556
Bsn	5.74948	0.0511581	1.43339	2.87686e-39	0.924205	4.6811e-07	9.82502	0.188128	11.9459	4.42521	NM_007567
Cacna1e	7.41709	0.236367	1.05754	0	0.0348536	4.07306e-26	7.8682	0.047541	8.41136	4.59656	NM_009782
Car2	3.4806	4.45637	4.03075	2.01597e-51	1.05794e-77	3.78312e-65	102.32	9.46918	5.87631	7.61256	NM_009801
Ccbp2	5.83882	4.11124	4.29812	5.72864e-171	1.35611e-119	1.88296e-121	17.0401	0.30618	1.24269	1.05323	NM_021609
Ccdc141	3.78569	3.90196	4.27631	1.26091e-170	1.72125e-268	2.44728e-272	15.1384	1.13082	1.2758	0.949859	NM_001025576
Ccdc85a	2.06287	1.90431	1.32712	9.38091e-55	3.07476e-72	8.44121e-35	9.85861	2.48982	3.09584	4.70101	NM_001166661+NM_181577+NM_001166662
Cd320	2.10296	2.65924	1.9527	1.7259e-64	2.98364e-145	4.30888e-78	43.8367	10.516	8.74454	13.7691	NM_019421
Cd40	2.68766	4.9966	4.18574	5.56021e-94	0	1.18063e-246	43.1988	6.9268	1.71562	2.9121	NM_170703+NM_170702+NM_011611+NM_170704+NR_027852
Cd82	3.9511	4.5423	3.98104	1.67426e-109	2.19889e-127	5.56247e-107	171.796	12.0199	9.35187	13.2784	NM_001271462+NM_001271432+NM_007656+NM_001136055+NM_001271431+NM_001271461+NM_001271430
Cd83	2.16851	3.32484	2.32889	3.29109e-49	1.15601e-146	4.38873e-74	12.1369	2.78124	1.52479	2.9383	NM_009856
Cdh2	4.20672	1.37336	1.42627	3.32896e-237	1.70681e-50	5.41609e-49	145.441	8.10924	70.6995	65.8305	NM_007664
Chst7	2.47337	4.79843	4.20436	7.48507e-77	2.45644e-308	9.4403e-227	24.8579	4.61372	1.12566	1.64057	NM_021715
Cldn5	2.03746	5.43808	4.48968	5.04855e-64	4.40894e-240	1.42037e-189	1262.63	317.298	36.732	68.3221	NM_013805
Clec1b	2.07226	5.25393	4.03494	5.1537e-23	9.84445e-80	2.06978e-53	21.8752	5.36751	0.72532	1.63633	NM_001204253+NM_001204239+NM_019985
Csmd1	9.06343	2.81445	2.48108	6.54526e-66	1.71574e-16	5.34806e-14	8.04116	0.0154713	1.43908	1.75166	NM_053171
Csmd3	7.79401	3.23971	2.93242	5.608e-73	5.09714e-25	1.34469e-21	9.29069	0.0432088	1.23819	1.48063	NM_001081391
Ctgf	2.415	3.42392	3.14883	1.70543e-69	3.9028e-180	4.16482e-139	17.1191	3.30959	2.01094	2.34778	NM_010217
Cthrc1	2.20142	2.82303	1.64096	3.6649e-58	3.77433e-97	1.47732e-43	35.4597	7.93819	6.31692	13.8245	NM_026778
Ctsw	7.91113	4.49351	4.50419	3.30229e-247	1.95905e-180	1.66515e-176	26.576	0.11352	1.48759	1.42433	NM_009985
Ddx24	2.03836	4.94016	3.32871	1.91806e-69	7.45905e-258	2.52192e-144	1115.72	280.205	45.8368	135.218	NM_020494+NM_001159502
Def6	3.22432	5.00092	4.18702	6.58471e-135	0	8.50118e-267	44.983	4.96348	1.77099	3.00528	NM_027185
Dmxl2	3.04446	1.27384	1.56276	1.73346e-136	4.99167e-43	2.13312e-56	33.9845	4.24408	17.6974	13.9975	NM_172771
Dusp27	4.51745	4.82978	4.618	1.44445e-191	0	1.29576e-254	13.778	0.6202	0.611093	0.683301	NM_001160049+NM_001033344
Ecm1	2.40015	4.18608	4.72532	7.20838e-38	1.25481e-74	6.62868e-86	76.7347	14.9684	5.31371	3.53382	NM_001252653+NM_007899
Egfl8	4.12759	6.17136	6.76302	7.83452e-46	2.11524e-79	5.37755e-84	96.2054	5.66738	1.68057	1.07705	NM_152922
Egflam	2.51805	3.24591	2.66354	1.25975e-18	7.90018e-29	5.93577e-22	16.9112	3.0365	2.24652	3.24635	NM_178748
Enpp2	5.00446	3.27337	2.97406	3.05136e-78	5.31615e-50	3.40417e-42	82.9739	2.53676	10.7868	12.4939	NM_015744+NM_001136077
Eya2	2.26732	1.43136	0.784294	1.25054e-08	1.89348e-05	0.00728274	5.91526	1.26448	2.76425	4.17508	NM_001271963+NM_001271962+NM_010165
Fam13a	4.49374	2.86801	3.20827	1.97634e-127	1.64329e-85	1.15358e-90	17.0057	0.777284	2.93448	2.23685	NM_153574
Far2	7.04986	3.01648	3.50266	1.86564e-302	3.49907e-164	1.74113e-180	23.0995	0.179878	3.59788	2.48083	NM_178797
Fat3	2.79079	1.34287	1.52677	1.26923e-117	6.60437e-47	4.6962e-56	22.1321	3.29113	10.9871	9.33926	NM_001080814
Fgfbp1	4.96248	3.81689	3.03945	7.8404e-35	3.1312e-27	6.09202e-20	13.6748	0.454099	1.22489	2.02006	NM_001271616+NM_008009
Fmod	3.61641	2.69968	2.29493	1.33485e-12	1.73603e-09	6.21601e-08	10.0623	0.842442	1.95093	2.4905	NM_021355
Fndc1	4.9788	3.03441	3.37856	4.76857e-186	2.64975e-146	1.8429e-148	6.29692	0.205964	0.96748	0.736476	NM_001081416
Foxf1	5.37995	5.08772	4.25248	1.45537e-50	5.41072e-51	9.2895e-40	9.49894	0.23497	0.352123	0.605702	NM_010426
Foxf2	11.6263	5.12692	3.91153	0	0	6.12736e-286	167.925	0.0547677	6.05729	13.573	NM_010225
Foxl2	11.4035	5.47885	4.83829	0	0	4.71048e-295	28.8011	0.0110605	0.814248	1.22497	NM_012020
Foxq1	5.71459	4.99396	4.14342	0	4.15953e-288	9.23941e-231	84.8455	1.66444	3.35803	5.84488	NM_008239
Fry	2.76048	0.663198	1.2318	2.14737e-93	3.34984e-09	3.50299e-30	12.3202	1.87451	9.7987	6.38241	NM_172887
Fth1	2.38912	1.19549	2.34047	3.4914e-92	2.9582e-37	1.62476e-121	589.331	116.056	324.313	141.476	NR_073181+NM_010239
Fzd10	2.92067	2.30351	1.72866	1.0913e-100	1.83859e-103	2.21736e-54	18.1939	2.47636	4.64348	6.68206	NM_175284
Gatm	3.31341	3.56868	3.18936	5.15347e-153	8.05953e-257	3.20261e-198	90.4579	9.38261	9.6121	12.058	NM_025961
Gjb2	6.82167	2.56349	1.99408	4.83294e-33	7.7214e-11	3.46805e-08	12.8525	0.117298	2.73952	3.91971	NM_008125
Gjb6	7.58764	2.5742	1.91821	4.89643e-32	1.48716e-09	5.14087e-07	12.2171	0.0659056	2.58009	3.92572	NM_001271663+NM_001010937
Gm14005	2.66246	3.73358	2.21877	3.88005e-41	9.29745e-96	1.65898e-39	10.282	1.35206	0.777273	2.68774	NR_028589+NR_028590+NR_028591
Gm15800	2.12526	3.61164	2.9702	8.39825e-22	1.90754e-41	3.43588e-32	265.153	62.6206	27.3167	41.1582	NM_181421
Gpcpd1	2.13711	0.931496	1.36901	5.11829e-41	6.94601e-12	1.73529e-18	40.4823	9.39997	26.5514	19.5891	NM_028802+NM_001042671+NM_001042672
Gpr4	2.43072	4.02843	3.74583	3.46753e-57	8.51967e-146	1.32252e-118	13.2636	2.53209	1.02312	1.20036	NM_175668
Gpr98	3.37301	1.04686	1.53905	4.50359e-31	4.12248e-07	2.12283e-11	7.52049	0.746716	4.58683	3.14988	NM_054053
Grb14	2.65148	1.73978	1.39802	4.58887e-58	7.0909e-47	1.72997e-29	15.4207	2.52515	5.81824	7.12131	NM_016719
Grp	5.28376	3.3934	2.04916	2.46936e-60	2.29703e-45	2.35103e-23	6.32262	0.167895	0.757608	1.85514	NM_175012
Hapln3	3.21792	3.38856	3.03734	2.0838e-86	4.4462e-142	8.97418e-104	15.8854	1.75915	1.91236	2.35385	NM_178255
Hlf	3.67405	1.49901	1.37791	7.60763e-34	3.0226e-12	1.29781e-09	5.25743	0.423992	2.34207	2.4566	NM_172563
Hmgcs2	4.97342	3.9197	3.78083	5.70476e-45	2.20917e-34	1.02507e-32	26.8215	0.879321	2.23519	2.3707	NM_008256
Htra1	4.12048	1.72574	1.74043	3.09948e-167	2.27251e-60	2.48057e-57	25.4973	1.51121	9.71975	9.27734	NM_019564
Htra3	6.60097	5.58077	4.38053	0	8.0775e-236	1.70713e-176	148.484	1.59677	3.88977	8.68732	NM_030127+NM_001042615
Ifitm1	3.44881	3.30906	1.61799	4.31335e-11	2.10653e-11	3.10066e-05	8.62637	0.875533	1.19056	3.95606	NM_026820+NM_001112715
Igfbp2	2.58407	1.05578	0.575195	1.82945e-09	0.000842555	0.0532229	167.71	28.8065	101.622	136.888	NM_008342
Igfbp7	4.96438	5.43776	4.08038	0	0	5.71371e-266	916.225	30.2898	26.6031	65.8711	NM_008048+NM_001159518
Ildr2	3.26995	1.2377	1.49721	5.55262e-52	4.20312e-16	1.20202e-19	14.9925	1.60093	8.00572	6.45553	NM_001164528
Ipw	12.0905	0.559692	2.66499	1.79079e-38	0.114483	1.1089e-08	43.298	0.0102326	37.0036	8.31228	NR_015351
Itga1	2.27589	3.23218	3.25705	1.21211e-40	3.74984e-83	9.23057e-78	21.0749	4.47767	2.82497	2.68186	NM_001033228
Itga4	2.81421	3.1248	3.32688	3.02526e-71	4.70703e-91	3.45245e-92	18.3127	2.68296	2.64476	2.21952	NM_010576
Itm2a	3.98362	5.01824	4.25314	3.19838e-191	2.41115e-285	1.19651e-215	789.473	51.4483	30.7248	50.3827	NM_008409
Jam2	3.49519	1.24871	1.37844	1.10124e-155	7.36545e-39	1.16552e-42	25.4124	2.32016	13.4717	11.8871	NM_023844
Kalrn	2.17556	2.77882	2.51169	1.79886e-05	2.84382e-07	2.37565e-06	90.3046	29.8942	16.9358	20.4464	NM_177357+NM_001164268
Lamc3	2.07665	1.4501	1.14336	7.34636e-13	1.23256e-09	2.33942e-06	7.40596	1.80678	3.41567	4.0799	NM_011836
Laptm5	2.69631	3.42337	3.08868	2.01131e-104	6.34068e-142	1.65867e-126	56.0914	8.92661	6.59171	8.02048	NM_010686
Lcp2	3.37348	3.44966	2.63783	1.99258e-88	1.44967e-136	1.6297e-80	6.03081	0.600239	0.695193	1.17855	NM_010696
Lef1	3.54532	2.54924	2.24359	1.38833e-159	1.46949e-141	2.19985e-101	50.9586	4.49727	10.9635	13.0899	NM_010703
Lrp8	4.42064	1.18752	1.66107	2.79987e-114	7.58723e-19	9.59195e-29	104.812	5.06421	59.1738	41.0832	NR_033496+NM_001080926
Lsr	5.54764	4.57724	4.08164	0	0	4.98995e-301	149.508	3.29232	7.86177	10.7617	NM_017405+NM_001164185+NM_001164184
Mab21l2	6.39124	1.80445	1.29721	9.37754e-15	0.000382905	0.00816855	5.11486	0.0630055	1.84146	2.52902	NM_011839
Macf1	2.26831	2.95025	3.21135	4.713e-69	4.98147e-147	3.51424e-151	254.875	53.5526	41.6297	33.4415	NM_001199137+NM_001199136
Mal	2.61658	5.06581	3.99465	5.05602e-77	7.6915e-294	2.25747e-188	13.9921	2.36566	0.528878	1.06809	NM_001171187+NM_010762
Maoa	2.17384	2.82041	2.87491	2.9995e-66	5.47111e-108	4.48532e-100	42.1474	9.62788	7.51971	6.99286	NM_173740
Map7	2.48696	3.24162	3.17508	5.84344e-55	1.81017e-72	2.18461e-70	12.7445	2.34257	1.69377	1.71695	NM_001198635+NM_008635
Mapk8ip2	7.5069	1.04695	1.94163	0	4.4431e-29	5.29842e-85	86.4158	0.488483	52.6976	27.367	NM_021921
Mcf2l	3.02586	0.662539	1.07186	2.76603e-136	1.33105e-12	6.643e-28	66.3152	8.39458	52.7802	38.7767	NM_178076+NM_001159486+NM_001159485
Mfsd2a	8.71358	3.52945	3.67475	0	1.59683e-263	4.29249e-256	169.882	0.417522	18.5406	16.1877	NM_029662
Mfsd7c	6.95051	4.5649	4.43538	0	0	1.07818e-289	31.24	0.260375	1.66411	1.75794	NM_145447
Mmp25	3.00418	4.82273	4.51062	3.10519e-112	3.65837e-305	1.43212e-255	20.4398	2.62768	0.90999	1.09029	NM_001033339
Mmp28	4.41206	5.01714	4.6477	3.06016e-227	0	0	61.468	2.98686	2.41272	2.99618	NM_172797+NM_080453
Mogat2	4.36934	4.89648	4.1495	2.74804e-143	3.75668e-247	4.51478e-175	16.1581	0.805489	0.683951	1.10688	NM_177448
Myt1l	14.7274	4.13593	2.75369	9.83181e-49	8.1456e-11	1.47148e-06	577.648	0.0224025	40.9367	103.684	NM_001093778+NM_001093775+NM_008666+NM_001093776
Nampt	2.80551	2.87958	2.84231	3.17985e-29	1.03811e-28	5.27142e-28	76.1929	11.2335	13.0513	12.9289	NM_021524
Nbl1	2.6237	1.92189	0.954869	4.98211e-11	5.76905e-08	0.0010546	29.7824	4.97433	9.90497	18.6746	NM_008675
Nefl	5.40591	1.10164	0.700455	4.18523e-58	1.01829e-08	9.88762e-05	42.6652	1.03715	25.0259	31.9183	NM_010910
Nefm	5.83628	1.43509	1.02779	5.11123e-221	4.43286e-44	3.17236e-20	60.5816	1.09151	28.217	36.1606	NM_008691
Nkd1	3.83178	2.44554	1.71415	1.05589e-128	1.06379e-66	6.25984e-41	71.7085	5.18176	16.5953	26.6002	NM_027280+NM_001163660
Nupr1	3.13011	3.18172	1.28964	4.51045e-08	1.00474e-08	0.00250855	5.45169	0.642138	0.757652	2.7116	NM_019738
Ocln	4.30964	4.30903	4.07685	5.73633e-198	7.48042e-285	7.44326e-240	25.3461	1.3164	1.61027	1.82707	NM_008756
Olfml2a	2.38661	3.03848	2.98499	2.66109e-15	3.5529e-23	4.00193e-20	5.61077	1.10472	0.86018	0.863202	NM_172854
Osmr	4.09927	3.72848	4.0914	6.74791e-103	2.86003e-111	2.57694e-109	6.62181	0.397838	0.629328	0.473005	NM_011019
Otub2	3.05593	2.11761	1.52815	2.39319e-54	2.8777e-32	2.30171e-21	29.1177	3.67994	8.34394	12.7863	NR_033587+NM_026580+NM_001177841
P4ha3	2.04682	1.31766	0.653336	1.95019e-09	1.31683e-05	0.020872	5.2083	1.29991	2.63345	4.03156	NM_177161
Palmd	4.74001	3.23387	3.18572	3.97986e-258	2.19879e-213	8.03377e-190	68.1973	2.6372	9.13662	9.11701	NM_023245
Paqr7	3.47884	1.88918	1.71847	2.05757e-94	5.35135e-43	2.84403e-38	14.5849	1.34798	4.96037	5.39216	NM_027995
Pclo	4.36753	1.17001	2.82253	5.89834e-41	1.03698e-07	2.70812e-23	10.312	0.559025	5.5213	1.83867	NM_011995+NM_001110796
Pcp4l1	4.18235	3.5465	2.63186	4.09329e-129	4.4536e-120	6.49417e-80	28.5568	1.61746	3.08069	5.60396	NM_025557
Pde4dip	3.61884	2.17526	1.78473	9.81402e-188	1.78933e-116	1.5447e-75	104.092	10.1554	33.5858	40.7794	NM_001110163+NM_001039376+NM_178080+NM_177145
Pglyrp1	7.97858	5.865	4.8531	3.20567e-267	4.07362e-201	2.19123e-160	146.262	0.595796	3.16128	6.14358	NM_009402
Phf8	2.08282	3.6555	3.17097	2.43337e-64	1.21568e-154	1.45711e-125	133.645	32.4854	13.329	18.0505	NM_177201+NM_001113354
Pip5k1b	2.22434	1.79544	1.43489	9.9372e-39	1.61041e-41	3.43937e-25	5.26828	1.16216	1.91164	2.36922	NM_008846
Plekha6	4.6418	1.26272	1.58424	1.51546e-259	1.42164e-41	2.17624e-56	31.6977	1.32977	16.7333	12.8641	NM_182930+NM_001160268
Plekhh1	2.31769	2.52955	3.12781	2.04661e-45	2.18821e-50	7.83373e-65	14.2049	2.93328	3.0996	1.97873	NM_181073
Pltp	6.2491	3.89204	3.65255	0	1.78009e-302	1.07851e-251	223.061	3.02179	18.9383	21.5727	NM_011125
Pmaip1	3.4822	3.28644	2.87154	3.67937e-14	5.69698e-13	3.48132e-11	10.7221	0.988888	1.38592	1.78061	NM_021451
Ppard	2.73854	3.83707	2.95511	1.09615e-113	5.37111e-298	2.36323e-177	94.5855	14.6088	8.34069	14.8374	NM_011145
Prkcb	4.19124	0.805979	1.06642	1.21678e-199	2.32196e-17	1.23559e-26	11.8891	0.669975	8.56195	6.90104	NM_008855
Prnp	2.80965	1.83673	1.48455	5.50318e-120	8.32741e-84	1.85232e-52	177.903	26.1481	62.7446	77.3171	NM_011170
Ptgds	11.3925	5.48438	4.53374	3.81301e-13	3.70825e-06	5.84458e-05	250.758	0.0961383	7.04911	13.1269	NM_008963
Ptges	4.00775	4.01396	3.22674	3.63854e-46	1.84252e-48	2.99788e-36	11.3081	0.724253	0.882759	1.46889	NM_022415
Ptgfrn	3.13506	1.59578	1.69331	4.08507e-143	7.63474e-65	4.05539e-67	66.2235	7.75487	27.6128	24.9077	NM_011197
Ptgis	4.0828	3.74926	3.13305	4.82877e-14	5.62257e-14	1.53989e-10	51.565	3.1253	4.82591	7.1536	NM_008968
Reln	3.58887	3.13868	2.59239	4.6573e-13	2.90536e-11	6.38111e-09	176.476	15.0833	25.2531	35.5925	NM_011261
Ryr2	5.87842	2.94111	2.98773	8.59624e-54	8.44213e-25	4.4661e-24	5.67194	0.0992156	0.929718	0.869876	NM_023868
Ryr3	5.24107	2.10515	2.75775	2.73613e-276	2.57622e-62	4.96455e-128	7.53213	0.205402	2.20447	1.35333	NM_177652
Sepp1	3.16568	4.66456	3.3401	1.16627e-89	1.42266e-163	1.26965e-100	730.433	83.8655	36.1869	87.7018	NM_001042613+NM_001042614+NM_009155
Sept4	2.48194	3.01848	2.46059	1.28416e-75	1.97258e-156	7.63212e-100	30.0907	5.55189	4.67851	6.64849	NM_011129
Serpinb6b	2.56947	4.34359	3.76892	1.66183e-53	8.10393e-165	7.0292e-119	8.90481	1.54653	0.553688	0.793748	NM_011454
Serpine1	4.81332	4.2606	4.39304	1.38827e-70	2.27104e-59	7.04876e-59	12.5287	0.459925	0.825324	0.727081	NM_008871
Shroom1	5.36661	4.14082	4.47391	1.14163e-213	8.02385e-237	1.23835e-226	13.068	0.326522	0.933566	0.715241	NM_027917
Slc13a4	9.10427	3.32209	2.93175	2.27724e-12	0.000153626	0.000683482	10.0978	0.0188384	1.27122	1.60746	NM_172892
Slc16a4	3.65298	2.59798	3.93368	2.7343e-92	1.51361e-87	1.00502e-130	8.17404	0.66915	1.69981	0.649962	NM_146136
Slc1a4	4.91216	2.72685	3.0997	9.20119e-297	1.66431e-171	4.17008e-197	118.946	4.0698	22.6455	16.8797	NM_018861
Slc22a8	7.28406	3.9712	4.28477	1.16531e-80	5.48237e-41	8.52154e-44	23.9301	0.164056	1.9562	1.4959	NM_031194+NM_001164634+NM_001164635
Slc2a1	4.92152	4.2407	4.17569	0	0	0	721.762	24.5545	48.1087	48.5969	NM_011400
Slc30a1	2.06339	2.99738	3.01946	1.76277e-38	1.43982e-62	8.23521e-63	43.3627	10.6817	6.84219	6.49992	NM_009579
Slc35f2	4.17747	3.59285	3.51824	7.90778e-183	6.78217e-222	1.85875e-190	27.058	1.54199	2.82583	2.87356	NM_028060
Slc38a3	4.82613	3.83635	4.0068	1.00601e-286	9.36532e-301	2.70063e-296	159.553	5.65965	13.7687	11.8199	NM_001199218+NM_001199217+NM_023805
Slc38a5	9.87529	4.9111	4.85845	0	0	0	274.996	0.302064	11.5325	11.5317	NM_172479
Slc39a8	4.97035	4.89815	4.2198	8.4741e-301	0	0	130.426	4.25929	5.51104	8.48856	NM_026228+NM_001135149+NM_001135150
Slc3a2	3.80507	2.92327	3.07907	7.87761e-205	2.70162e-196	9.49598e-197	281.65	20.7304	46.5854	40.4697	NM_008577+NM_001161413
Slc40a1	2.87018	4.08029	4.36906	1.32993e-120	0	0	73.8308	10.3901	5.50243	4.34797	NM_016917
Slc43a2	2.80874	1.95303	2.74235	9.9151e-117	7.74862e-92	8.04073e-154	34.1431	5.02193	11.0731	6.1449	NM_001199284+NM_173388+NM_001199283
Slc46a3	2.96628	3.7317	3.17112	1.81365e-51	3.8335e-67	5.25783e-52	10.605	1.39887	1.00629	1.43384	NM_027872
Slc6a13	5.45867	1.75532	1.79848	1.7789e-22	4.11293e-06	1.73717e-06	14.0701	0.329888	5.25057	4.91345	NM_144512
Slc7a1	3.27896	3.78617	4.06212	1.77773e-161	1.58554e-307	0	208.253	22.1011	19.0246	15.168	NM_007513
Slc7a5	5.40409	4.30634	4.07086	0	0	0	802.192	19.5506	51.1007	58.0537	NM_011404
Slc7a7	2.57238	3.80342	3.64312	1.07396e-82	6.06193e-136	4.18183e-127	32.1259	5.39195	2.7825	3.03056	NM_011405+NM_001253680+NM_001253679
Slc7a8	5.01643	3.50313	3.52964	6.87534e-292	8.84296e-255	1.23444e-234	61.6117	1.96106	6.84611	6.48977	NM_016972
Slco1c1	10.5568	4.67433	4.17176	4.01645e-225	2.77875e-104	1.38649e-85	93.5875	0.0640023	4.62395	6.3186	NM_001177772+NM_021471
Slco2b1	3.73752	4.0246	3.89398	1.43982e-169	9.57347e-218	2.01995e-194	30.2473	2.2741	2.27998	2.43217	NM_001252530+NM_001252531+NM_175316
Smox	2.20413	1.24606	1.13269	1.48893e-52	7.11176e-23	2.51667e-19	47.4751	10.4285	24.4131	25.8806	NM_001177833+NM_145533+NM_001177840+NM_001177835+NM_001177839+NM_001177838+NM_001177837+NM_001177836+NM_001177834
Soga2	2.23033	0.912358	1.17456	1.42726e-74	3.23353e-22	1.69958e-31	20.4006	4.48412	13.5924	10.9682	NM_001114098+NM_172963
Sorbs1	2.0021	1.11574	1.70494	1.19094e-63	1.21763e-32	1.40288e-66	44.5482	11.3326	26.2057	16.5908	NM_178362+NM_009166+NM_001034964+NM_001034963+NM_001034962
Sorbs2	4.47329	2.21082	2.0493	1.02353e-265	2.49536e-108	2.644e-87	133.905	6.1776	36.3914	39.278	NM_172752+NM_001205219
Sparcl1	2.71182	2.67289	2.94454	3.59478e-114	1.9707e-165	1.95597e-183	176.317	27.7412	34.841	27.8451	NM_010097
Spock2	5.81213	3.62198	3.52222	0	7.89959e-288	2.62675e-253	489.005	8.95479	50.0293	51.7717	NM_052994
Sptbn2	4.71345	1.95642	2.43106	2.55126e-78	2.16834e-28	5.52816e-34	186.437	7.31894	60.4806	42.0363	NM_021287
Sptbn4	6.4732	2.58699	3.52271	5.13338e-213	8.47496e-66	1.43143e-96	25.9312	0.281087	5.10053	2.57625	NM_001199235+NM_032610+NM_001199234+NM_001199236
Sqrdl	2.41401	4.21783	3.91189	8.94749e-69	1.9864e-227	1.69246e-186	24.1638	4.63509	1.62222	1.93478	NM_001162503+NR_027888+NM_021507
Srcin1	5.63778	1.83064	1.46662	1.47939e-29	1.23213e-07	8.47758e-06	94.5826	1.9555	33.5087	41.6396	NM_018873
Srgn	3.47467	5.07742	3.86483	1.25984e-126	0	8.68088e-195	49.5132	4.59222	1.84941	4.13131	NM_011157
Steap3	2.53196	3.84822	3.62587	6.03153e-18	2.08853e-31	3.30029e-28	11.219	2.02299	0.993379	1.12397	NM_133186+NM_001085409
Stra6	3.17697	2.37174	2.32056	1.72032e-38	4.31313e-28	1.06096e-26	27.5787	3.08059	6.6019	6.59918	NM_001162475+NM_009291+NM_001162476+NM_001162479
Synm	3.541	3.46491	3.408	1.64298e-165	1.176e-238	6.56021e-214	20.3444	1.80449	2.28967	2.32936	NM_207663+NM_183312+NM_201639
Syt15	3.20622	4.80335	4.56232	1.37919e-20	4.72172e-36	6.81081e-33	10.0778	1.12614	0.461412	0.556463	NM_181529+NM_176931
Tbx1	4.53337	5.78515	5.07738	1.33939e-168	1.63912e-300	1.98279e-248	21.5362	0.958351	0.492282	0.775638	NM_011532
Tcf7	3.76919	4.27721	3.64639	2.33927e-179	0	1.99703e-230	64.0646	4.83879	4.16409	6.22728	NM_009331
Tec	2.38563	3.50685	2.83521	3.83991e-66	3.04126e-180	5.57439e-115	14.6471	2.87769	1.60862	2.45866	NM_001113460+NM_001113464+NM_001113461
Tiam2	5.66296	1.10987	0.939642	1.27759e-120	5.34063e-14	1.55361e-10	63.7251	1.28168	37.0045	39.8714	NM_001122998+NM_011878
Tmem154	2.38117	5.09631	4.59016	5.79492e-59	5.68601e-175	3.65403e-149	7.9311	1.56921	0.29229	0.400401	NM_177260
Tmem252	4.39077	5.02148	3.77201	6.43216e-51	6.21992e-65	6.57795e-44	42.0055	2.06223	1.62923	3.73594	NM_183160
Tmem51	3.45309	4.56732	3.52575	1.2963e-131	1.88781e-290	8.80914e-179	29.6411	2.78826	1.57743	3.13156	NM_145402
Tnfrsf19	3.18154	1.134	1.23743	6.88065e-140	9.41614e-34	4.94259e-35	43.3303	4.74174	25.1259	22.36	NM_013869+NM_001164155
Tnfrsf1b	3.2583	3.78789	3.49816	1.37477e-24	5.5572e-29	2.80333e-26	7.29868	0.786623	0.66676	0.785132	NM_011610
Tnik	4.80859	2.01368	1.61818	5.61263e-65	8.61791e-22	2.84679e-16	103.888	3.87287	32.2194	41.1133	NM_026910+NM_001163008+NM_001163009+NM_001163007
Tpd52l1	2.52283	3.15897	2.06913	1.01201e-66	1.11285e-109	7.04934e-62	22.5382	4.04059	3.1775	6.53005	NM_009413
Trank1	5.15877	-0.0917259	2.37815	6.77184e-180	0.388996	5.89704e-66	7.78252	0.22424	10.448	1.82103	NM_001164659
Trf	4.51336	4.75797	4.24014	4.92323e-258	0	2.10177e-276	142.2	6.41951	6.62393	9.15225	NM_133977
Tspan17	2.65011	2.04641	1.00433	5.18713e-73	5.46916e-72	2.09459e-19	20.0825	3.2971	6.12583	12.1703	NM_028841
Ttyh2	4.67119	3.57903	3.66333	9.87001e-274	1.4222e-268	7.54903e-257	100.976	4.08981	10.6468	9.6885	NM_053273
Vtn	9.46884	1.14337	0.561105	4.64584e-163	7.61835e-15	9.4935e-06	33.4227	0.0486545	19.0588	27.5415	NM_011707
Vwa1	6.09078	5.37247	4.7182	2.15087e-189	7.44943e-170	2.66871e-137	321.533	4.85893	9.77302	14.8612	NM_147776
Vwf	3.38453	4.35194	3.79817	1.62791e-118	2.45979e-209	4.32536e-164	48.0817	4.73975	2.96638	4.20223	NM_011708
Wfdc1	4.90672	5.18751	3.95762	1.35497e-65	4.58847e-75	3.97015e-53	15.4601	0.531054	0.533866	1.20863	NM_023395
Wnt6	3.43394	3.39358	2.23846	2.94636e-06	1.72879e-06	0.000307304	5.20534	0.495771	0.623999	1.33953	NM_009526
Wscd1	2.48496	1.44973	0.895728	8.10497e-90	3.44984e-51	3.3818e-19	50.0906	9.22085	23.1088	32.752	NM_177618
Zfhx4	4.76948	0.316697	1.02767	2.03426e-60	0.105168	4.4918e-08	10.7536	0.405987	10.8744	6.41666	NM_030708
Zfp551	3.52922	2.08462	2.28088	2.08034e-57	2.38399e-33	3.43571e-36	11.847	1.05867	3.51629	2.96479	NM_001033820
Zic3	11.572	1.9014	1.8705	0	9.06542e-87	4.4907e-76	43.7428	0.0147955	14.7505	14.5533	NM_009575

## Sheet: Supplementary Table S9
Supplementary Table S9. Kidney endothelial cell enriched transcripts. List of transcripts with a minimum RPKM of 5 exhibiting at least fourfold higher expression levels (adjusted p-value < 0.001) in kidney (Kidney EC) versus brain (Brain EC) endothelial cells. The list was filtered using either kidney transcriptome (black and blue) or translatome (black and red) by requiring a fold change higher …
Gene name	Fold change (log2): Kidney EC vs			Adjusted p-value: Kidney EC vs			Expression value (RPKM)				Accession number
	Brain EC	Transcriptome	Translatome	Brain EC	Transcriptome	Translatome	Kidney EC	Brain EC	Transcriptome	Translatome
3110099E03Rik	5.75719	2.16668	1.15938	2.95671e-149	3.65971e-53	3.72648e-15	6.00744	0.107675	1.79626	3.44185	NR_030712
9230102K24Rik	3.45427	3.68578	2.34023	8.41935e-48	2.67527e-45	1.2718e-28	6.38483	0.564263	0.666038	1.61317	NR_028438
Abcc9	3.39247	1.43508	1.11217	1.69544e-78	1.06168e-20	1.51672e-15	11.3497	1.0458	5.628	6.71823	NM_021041+NM_021042+NM_011511+NM_001044720
Ada	4.18767	2.40953	2.57053	5.91424e-116	7.2223e-48	2.38689e-60	19.116	1.01707	4.82962	4.11826	NM_007398
AI662270	5.11643	2.69489	1.74684	1.87771e-152	3.0139e-85	2.66035e-34	14.2328	0.398206	2.95112	5.43079	NR_015519
Alox12	2.07812	2.51519	2.15885	4.02322e-44	2.69971e-70	2.94488e-37	7.02793	1.61463	1.65079	2.01265	NM_007440
Aqp1	3.27688	2.78525	2.40888	6.69626e-138	9.92665e-167	5.19271e-111	34.3224	3.4365	6.68575	8.27056	NM_007472
Arhgef3	2.61712	2.94598	2.36718	5.49362e-101	3.97394e-159	2.5498e-121	48.9107	7.73055	8.52093	12.1361	NM_027871
Bik	2.99259	3.60094	2.27235	1.7331e-93	2.414e-172	1.56976e-69	36.2848	4.42068	4.01483	9.616	NM_007546
Btnl9	5.3247	2.9635	3.10842	4.83218e-181	1.20288e-92	8.67454e-84	13.8042	0.334121	2.3768	2.05084	NM_172793
C230081A13Rik	2.14678	1.52677	2.0077	4.66969e-10	6.90931e-07	2.41136e-09	18.2061	3.99102	8.48366	5.79866	NM_172924
Car8	3.99268	3.31372	2.311	1.04617e-06	2.69647e-05	0.000934056	13.7412	0.834712	1.85425	3.53575	NM_007592
Ccdc3	4.97686	3.13742	1.89757	2.82623e-217	4.42961e-103	7.51584e-64	79.9002	2.46184	12.19	27.4529	NM_028804
Cd36	3.43592	1.94631	1.46282	5.08151e-16	2.525e-08	2.0513e-05	6.03234	0.531716	2.18845	2.83243	NM_001159556+NM_001159555+NM_007643+NM_001159558+NM_001159557
Cd38	2.23356	3.41797	2.88773	1.1521e-78	2.52042e-268	2.87695e-178	79.2654	16.3379	9.956	13.7146	NM_007646
Cdc42ep2	2.225	2.19383	2.07446	8.71598e-64	8.69315e-94	8.69317e-72	35.541	7.37776	10.4292	10.8042	NM_026772
Cdk18	4.4147	1.40248	1.49032	1.65156e-54	1.50707e-11	1.46722e-13	9.52287	0.432469	4.83515	4.33734	NM_008795
Cgn	2.40947	1.06532	1.43916	7.87111e-19	9.70892e-06	5.30514e-10	8.12778	1.48552	5.2151	3.84171	NM_001037711
Chrm3	3.15075	3.29684	2.69164	3.20219e-74	7.02228e-87	7.58168e-59	5.2307	0.570945	0.714536	1.03603	NM_033269
Cldn15	6.65585	4.10452	4.00223	4.12726e-99	1.34435e-56	1.98663e-55	9.59674	0.0922254	0.748812	0.76552	NM_021719
Clic5	2.92037	2.00821	1.77913	2.82955e-106	6.21624e-86	5.89434e-59	10.4083	1.33332	3.47385	3.88309	NM_172621
Cspg4	2.80863	3.36553	1.9924	1.32076e-100	4.81439e-156	1.64905e-53	73.9344	10.245	9.63292	23.7994	NM_139001
Cyp26b1	3.94389	2.78183	2.51404	1.75623e-175	6.34818e-89	5.98873e-97	57.6034	3.74289	11.4757	13.1876	NM_175475+NM_001177713
Ddn	2.36243	1.4859	1.44724	5.18661e-26	4.03017e-08	5.38371e-08	5.47414	1.03215	2.62502	2.56627	NM_001013741
Ednrb	3.76394	2.98023	2.70705	3.42329e-192	1.45241e-109	1.08822e-114	93.9717	6.71261	16.0008	18.4641	NM_001136061+NM_007904
Egln3	5.16185	3.76005	2.58609	1.58001e-159	3.76047e-87	1.06988e-62	123.046	3.33255	12.1912	26.2221	NM_028133
Ehd3	2.3565	2.79615	2.37037	1.61058e-15	1.44428e-17	8.72159e-16	39.0418	7.38532	7.54332	9.65889	NM_020578
Emilin1	3.06955	2.74499	1.51318	2.65511e-57	1.15205e-41	4.66863e-21	530.515	61.2536	106.216	237.829	NM_133918
Etl4	2.30433	0.679139	1.03633	2.81999e-12	0.0044238	8.77025e-05	45.6612	9.25035	37.0206	29.7249	NM_001081006+NM_029895+NM_178059+NM_001177630+NM_001177631
Evpl	4.04546	2.15822	1.7633	1.09997e-171	5.6702e-94	2.11784e-56	8.87385	0.521639	2.66934	3.34903	NM_025276
F2r	2.42296	1.78988	1.29486	2.58399e-93	5.86078e-80	1.46602e-44	170.202	30.7706	66.0758	88.8023	NM_010169
Fabp4	12.8119	3.78163	2.55092	0	0	4.05625e-124	1075.23	0.145044	105.005	234.939	NM_024406
Fabp5	3.83199	3.02988	1.99535	2.57798e-24	3.57851e-16	4.80651e-09	177.886	12.1029	29.2316	57.1508	NM_010634
Fam167b	3.1453	3.74751	2.51318	1.01537e-36	3.5497e-40	2.41219e-27	77.9188	8.53029	7.78612	17.4706	NM_182783
Fam38b	2.14027	1.18586	1.49281	6.60246e-73	6.31703e-39	7.06406e-55	23.0311	5.06777	13.5908	10.4735	NM_001039485
Fam70a	3.58323	3.90224	2.91093	1.3208e-183	0	1.14872e-193	140.714	11.3843	12.6341	23.9583	NM_172930
Flrt3	2.43713	1.81078	1.61104	3.60483e-71	3.55419e-50	3.56316e-41	24.6056	4.40156	9.38471	10.325	NM_001172160+NM_178382
Fras1	2.22515	1.8844	0.315109	7.76894e-07	4.75464e-06	0.350554	59.1835	12.3135	21.5357	61.0394	NM_175473
Galnt12	3.17645	1.75157	1.17979	7.94919e-28	5.96941e-13	7.33798e-08	9.43145	1.01234	3.76077	5.33502	NM_172693
Gchfr	2.64092	4.2882	2.65242	6.50406e-31	1.30227e-50	2.55563e-28	178.019	27.6595	12.2327	36.2158	NM_177157
Gem	2.51962	3.16256	2.92579	1.83963e-25	8.25611e-30	2.09219e-28	9.49016	1.60322	1.4226	1.59988	NM_010276
Gimap4	2.40884	3.35951	3.01056	5.67102e-92	2.76546e-210	3.37114e-205	273.969	48.3377	34.2395	42.8397	NM_001243199+NM_174990+NM_175048+NM_001243200+NM_001243201
Gpihbp1	3.13761	3.68828	2.75628	1.2028e-79	8.55953e-85	2.82181e-67	43.805	4.82761	4.56186	8.2974	NM_026730
Gpr183	2.56611	3.45293	2.85787	3.34914e-77	3.40059e-143	5.30892e-107	13.842	2.26612	1.69659	2.44375	NM_183031
Gprc5a	3.04005	1.10304	1.30419	1.66308e-22	7.17019e-06	1.17037e-07	8.90882	1.04936	5.5666	4.61144	NM_181444
Hapln1	4.09852	3.56969	2.98465	2.41261e-20	4.79347e-16	8.35724e-14	55.5011	3.13816	6.2735	8.9692	NM_013500
Hmcn1	5.07021	4.45742	2.26212	4.84226e-112	3.14381e-104	1.72435e-30	274.253	7.92824	16.7605	73.2044	NM_001024720
Hpgd	3.83085	1.72241	1.37709	3.46726e-115	2.34638e-34	2.35697e-27	17.1487	1.16851	6.97516	8.45376	NM_008278
Igf1	4.89034	2.90286	1.92094	5.56625e-294	3.3025e-195	5.13397e-70	55.2119	2.10183	9.5494	17.6529	NM_010512+NM_001111275+NM_184052+NM_001111274+NM_001111276
Irx3	2.7642	2.65716	2.45697	5.0598e-39	5.88648e-34	1.83515e-34	58.1633	8.29289	12.3737	13.5613	NM_008393+NM_001253822
Irx5	2.80006	2.97792	2.72215	1.55429e-21	1.64511e-21	5.74892e-21	10.2049	1.41936	1.73878	1.97852	NM_018826
Klhl4	2.71058	3.20051	2.42911	2.29445e-94	1.68655e-94	8.50468e-81	133.439	19.7621	19.4847	31.705	NM_172781
Lama5	2.85177	5.06724	2.78444	1.09656e-128	0	2.07758e-192	556.679	74.8375	22.2956	103.498	NM_001081171
Lck	2.91219	1.83167	1.32102	4.50122e-42	1.89478e-20	2.11843e-15	15.2941	1.93414	5.89793	8.01384	NM_001162433+NM_010693+NM_001162432
Lrp2	2.61554	2.6228	2.51972	3.7347e-33	7.25455e-32	2.38221e-29	27.4606	4.34896	5.9882	6.13433	NM_001081088
Lrrc3b	4.20475	3.72986	2.49093	1.45194e-65	6.03718e-48	3.66193e-33	23.8644	1.25461	2.41413	5.42845	NM_146052
Mbnl3	3.60436	1.2901	0.828642	4.06801e-172	3.75432e-45	3.28114e-15	16.7304	1.33502	9.18632	12.0633	NM_134163
Myo7a	2.856	2.36389	2.85271	1.05462e-86	3.23926e-68	4.97669e-93	9.13126	1.22317	2.37715	1.61529	NM_001256082+NM_001256081+NM_001256083+NM_008663
Neurl3	6.70282	2.29156	2.10441	3.28425e-56	2.60245e-13	5.53765e-13	35.2754	0.327959	9.67006	10.4959	NM_153408
Nphs1	8.82342	1.8703	1.62438	1.03188e-95	1.51674e-13	5.04357e-12	7.96732	0.0170348	2.92614	3.30589	NM_019459
Nphs2	4.80175	2.28626	1.82243	4.2169e-13	4.47885e-05	0.000339783	14.8044	0.513708	4.07224	5.33883	NM_130456
Npl	2.28079	1.15807	0.977435	1.4063e-32	2.1654e-11	7.42289e-09	12.3526	2.46428	7.43083	8.02657	NM_028749
Plac1	2.23516	2.68826	1.99206	7.06941e-29	1.57598e-43	7.61868e-22	7.08608	1.45977	1.47579	2.28197	NM_019538
Plau	4.84386	2.71735	2.56272	1.55545e-263	2.92573e-170	1.5762e-133	58.8551	1.98677	12.0142	12.7567	NM_008873
Plvap	2.26636	3.32564	3.05948	9.29615e-36	1.99951e-51	1.35819e-53	418.933	84.3767	56.0933	64.3052	NM_032398
Pmp22	2.1838	1.56529	0.822317	7.14314e-69	6.35652e-58	3.229e-16	54.1282	11.5558	24.5546	39.1722	NM_008885
Ppap2a	2.20249	2.97385	2.47039	1.75406e-44	1.62082e-54	2.95422e-51	134.419	28.4496	22.8652	30.9251	NM_008247+NM_008903
Ppargc1b	2.28203	0.931933	1.39615	2.24063e-31	1.37762e-09	5.42885e-18	5.24655	1.04774	3.69218	2.55435	NM_133249
Ppl	5.57789	1.80268	1.31033	4.28835e-40	6.47861e-11	1.01221e-06	5.00281	0.101764	1.92609	2.58915	NM_008909
Ptgs1	3.13206	1.98424	2.09423	1.27428e-113	7.14513e-60	4.88587e-64	21.996	2.43397	7.46392	6.59472	NM_008969
Ptpru	2.67158	1.18725	1.36334	3.20552e-101	7.79867e-28	2.05595e-41	29.8525	4.53613	17.5982	14.8541	NM_011214+NM_001083119
R3hdml	9.08973	1.0964	0.384624	3.96879e-64	6.30236e-05	0.180581	14.4719	0.0257593	9.08625	14.1733	NM_001099331
Ramp3	2.20345	1.96496	1.029	2.14935e-12	3.10287e-09	0.000124217	15.2957	3.21678	5.25708	9.58768	NM_019511
Rgs7bp	2.11725	3.36315	2.16121	1.84298e-60	1.25809e-188	2.13525e-78	9.38663	2.09922	1.22473	2.68726	NM_029879
Rsad2	7.44917	3.17868	2.90751	6.54583e-157	4.39872e-46	1.05169e-44	48.892	0.270966	7.24894	8.34489	NM_021384
S100a10	3.46892	2.87717	1.52564	1.65832e-151	1.87963e-107	8.58764e-50	505.19	44.2703	92.3187	224.569	NM_009112
Serpina3g	2.67324	3.31322	3.0034	1.44069e-25	1.0026e-36	3.83518e-29	13.2616	2.01914	1.79199	2.11845	NM_009251
Skap2	2.19025	1.15496	1.04649	9.65428e-49	1.08673e-17	7.43535e-18	25.4857	5.41353	15.3629	15.7905	NM_018773
Slfn3	2.51421	3.45866	2.63614	3.93908e-65	4.27291e-142	1.73911e-76	14.5254	2.46615	1.77375	2.99224	NM_011409
Smpdl3b	2.00157	0.900076	1.16329	4.51473e-15	0.000395258	5.49655e-06	8.82124	2.13847	6.34704	5.04162	NM_133888
Spry4	2.188	1.48962	1.18136	1.06994e-36	2.68506e-23	9.14034e-17	21.8597	4.65344	10.4507	12.3449	NM_011898
Stab2	5.33576	2.50626	2.83546	1.28136e-55	1.09124e-19	5.35058e-25	6.37379	0.152971	1.50574	1.14261	NM_138673
Stc1	2.85387	1.00922	0.467369	1.34891e-102	4.14585e-25	1.09834e-05	16.8072	2.25515	11.2112	15.5613	NM_009285
Tcf15	2.59315	3.53985	2.48755	5.37749e-84	4.7826e-200	1.60296e-95	56.1208	9.02115	6.47747	12.8141	NM_009328
Tnc	2.04802	3.03626	2.44619	7.01528e-69	1.39422e-234	9.83953e-143	69.3067	16.2589	11.343	16.2857	NM_011607
Tnfaip2	2.25244	2.19054	2.31597	6.99362e-57	2.65269e-45	1.08102e-57	29.8026	6.06342	8.76427	7.66078	NM_009396
Ttpa	2.69383	1.26964	0.959086	7.28455e-61	1.45146e-24	2.02576e-13	7.03283	1.05531	3.91749	4.63532	NM_015767
